# Supplementary material for: HiBiT-qIP, HiBiT-based quantitative immunoprecipitation, facilitates the determination of antibody affinity under immunoprecipitation conditions
Source: Sci Rep. 2019 May 3;9:6895. doi: 10.1038/s41598-019-43319-y (PMC6499798; doi:10.1038/s41598-019-43319-y)
Supplement: Supplementary file 2 — Supplementary Table 1 [file 41598_2019_43319_MOESM2_ESM.xlsx]

## Sheet: Data handling procedure 
	Molecular masses of GST-tag proteins:
		kDa
	FLAG-TEV-Bio-HiBiT	31.28
	FLAGx3-TEV-Bio-HiBiT	33.26
	HA-TEV-Bio-HiBiT	31.39
	HAx3-TEV-Bio-HiBiT	33.59
	PA-TEV-Bio-HiBiT	31.72
	PAx2-TEV-Bio-HiBiT	33.15
	PAx3-TEV-Bio-HiBiT	34.69
	V5-TEV-Bio-HiBiT	31.94
	V5x2-TEV-Bio-HiBiT	33.59
	V5x3-TEV-Bio-HiBiT	35.24
	Ty1-TEV-Bio-HiBiT	31.5
	Ty1x2-TEV-Bio-HiBiT	32.71
	Ty1x3-TEV-Bio-HiBiT	34.03
	Analysis of equilibrium binding data:
↓	Generate HiBiT standard curve
↓	Calculate the unknown amount of antigen in IP samples (1:100 dilution) using the HiBiT standard
↓	Calculate the amount of bound antigen (Lb exp.) in the original IP sample
↓	Prepare the dataset for the binding model: [Lb]/[Lb_max]=[Lf]/(Kd+[Lf])
-	Convert the amount of bound antigen (Lb exp.) into molar concentration values: Bound antigen (Lb exp.) (pM)
-	Convert the amount of input GST-tag protein into molar concentration values: Total antigen (pM)
-	Calculate the molar concentration of Free antigen (Lf) (pM)
↓	Divide each bound antigen (Lb exp.) value by the maximum value of bound antigen: Lb exp./Lb_exp._max referred here as Yobs.
↓	Simulate the calculated bound antigen values using the regression equation by assigning initial estimates to the Kd and Lb_max : Yobs.
↓	Compute and sum up squared residuals between observed and calculated bound antigen values
↓	Normalize Yobs. values by dividing with Lb_max: Normalized Lb
↓	Graph the Free antigen (Lf) (pM) vs Normalized Lb as a scatter plot
↓	Obtain values for the Kd and Lb_max that best fit with the experimental data by data fitting with the aid of Solver
↓	In order to obtain a smooth curve and to unify all the data presentations, preapare an arbitrary data set for Lf and Lb_calc. which agree with the same Kd and Lb_max values
↓	Draw the curve fit of Lf vs Lb_calc./Lb_max
↓	Confidence assessment - calculate 95% confidence intervals for Kd:
-	Change Kd until the sum of squared residual (SSR) is more than four times greater than the best-fit SSR
-	Record how the SSR is affected upon fitting Lb_max
-	Plot SSR against Kd
-	Obtain the threshold SSR value using Fisher's F distribution
-	Threshold SSR value intersects the SSR curve at the corresponding upper and lower Kd values of the 95% confidence interval

## Sheet: FLAG_M2
	HiBiT standard:
	pg	Standard series-1	Standard series-2	Average
	200	18985	18530	18757.5
	100	9518	9213	9365.5
	50	5440	5463	5451.5
	10	1308	1196	1252
	2	304	272	288
	0.4	74	63	68.5
	0.08	13	14	13.5
	Calculation of bound antigen:
	Input-GST-FLAG-HiBiT (ng)	Luminescence	Amount of antigen (pg)	Bound antigen (Lb exp.) (pg)
	0.825	126	0.875	87.5
	0.825	115	0.799	79.9
	3.3	435	3.03253	303.253
	3.3	421	2.89076	289.076
	8.25	2641	25.5297	2552.97
	8.25	2487	23.9488	2394.88
	33	5467	54.8231	5482.31
	33	6433	64.9631	6496.31
	82.5	9123	93.5557	9355.57
	82.5	9051	92.7834	9278.34
	165	11257	116.626	11662.6
	165	9476	97.3478	9734.78
	330	10739	110.994	11099.4
	330	8892	91.0793	9107.93
	Kd determination:
					yobs	ycalc	Squared residual	Normalized Lb
	Bound antigen (Lb exp.) (pg)	Bound antigen (Lb exp.) (pM)	Total antigen (pM)	Free antigen (Lf) (pM)	Lb exp./Lb_exp._max	Lb_max*Lf/(Kd+Lf)	(ycalc - yobs )^2	yobs /Lb_max		(Lf) (pM)	Lb_calc.	Lb_calc./Lb_max
	87.5	2.79553	26.3578	23.5623	0.00750261	0.0296481	0.000490421	0.00747552		1	0.00129491	0.00129024
	79.9	2.55272	26.3578	23.8051	0.00685095	0.0299445	0.000533311	0.00682622		20	0.0252786	0.0251873
	303.253	9.6886	105.431	95.7427	0.0260022	0.110474	0.00713551	0.0259083		50	0.0608957	0.0606759
	289.076	9.23565	105.431	96.1957	0.0247865	0.110939	0.00742224	0.0246971		100	0.114824	0.11441
	2552.97	81.5644	263.578	182.014	0.218902	0.191068	0.000774707	0.218111		250	0.245013	0.244129
	2394.88	76.5138	263.578	187.064	0.205347	0.195338	0.000100179	0.204606		500	0.393871	0.392449
	5482.31	175.154	1054.31	879.16	0.470075	0.533716	0.00405016	0.468378		750	0.493893	0.49211
	6496.31	207.55	1054.31	846.763	0.55702	0.524324	0.00106907	0.55501		1000	0.565724	0.563682
	9355.57	298.9	2635.78	2336.88	0.802185	0.753905	0.00233091	0.799289		2000	0.72358	0.720967
	9278.34	296.433	2635.78	2339.35	0.795563	0.754103	0.0017189	0.792691		4000	0.840899	0.837863
	11662.6	372.607	5271.57	4898.96	1	0.866684	0.0177731	0.99639		6000	0.888942	0.885733
	9734.78	311.015	5271.57	4960.55	0.8347	0.868155	0.00111927	0.831686		8000	0.915083	0.91178
	11099.4	354.612	10543.1	10188.5	0.951704	0.932759	0.000358942	0.948269		10000	0.931519	0.928156
	9107.93	290.988	10543.1	10252.1	0.780951	0.933168	0.0231698	0.778132		12000	0.942808	0.939404
	Anti-FLAG (Sigma, M2) (30 ng Ab./IP)	(Against FLAG)
	Saturation curve:
	Lb_max	1.00362
	Kd (pM)	774.05
	Sum of Squared Residuals (SSR)	0.0680465
	Calculation of 95% Cofidence interval for Kd:
	Kd (pM)	Sum of Squared Residuals (SSR)
	200	0.3153
	250	0.2418
	300	0.191
	350	0.1544
	400	0.128
	500	0.0944
	600	0.077
	774	0.068	0.272
	900	0.0712
	1100	0.0853
	1300	0.1056
	1500	0.1291
	1800	0.1671
	2000	0.1929
	2500	0.2564
	3000	0.3162
	95% confidence interval for Kd	0.112033	450-1350 pM

## Sheet: FLAG_IE6
	HiBiT standard:
	pg	Standard series-1	Standard series-2	Average
	200	18985	18530	18757.5
	100	9518	9213	9365.5
	50	5440	5463	5451.5
	10	1308	1196	1252
	2	304	272	288
	0.4	74	63	68.5
	0.08	13	14	13.5
	Calculation of bound antigen:
	Input-GST-FLAG-HiBiT/ng	Luminescence	Amount of antigen (pg)	Bound antigen (Lb exp.) (pg)
	0.825	77	0.470448	47.0448
	0.825	77	0.470448	47.0448
	3.3	220	1.5972	159.72
	3.3	306	2.27852	227.852
	8.25	1397	11.1787	1117.87
	8.25	1451	11.6324	1163.24
	33	5162	51.6351	5163.51
	33	5962	60.0108	6001.08
	82.5	8359	85.3807	8538.07
	82.5	9672	99.4574	9945.74
	165	12575	131.054	13105.4
	165	12231	127.275	12727.5
	330	12887	134.49	13449
	330	13177	137.691	13769.1
	Kd determination:
					yobs	ycalc	Squared residual	Normalized Lb
	Bound antigen (Lb exp.) (pg)	Bound antigen (Lb exp.) (pM)	Total antigen (pM)	Free antigen (Lf) (pM)	Lb exp./Lb_exp._max	Lb_max*Lf/(Kd+Lf)	(ycalc - yobs )^2	yobs /Lb_max		(Lf) (pM)	Lb_calc.	Lb_calc./Lb_max
	47.0448	1.50303	26.3578	24.8548	0.0034167	0.0161453	0.000162017	0.00281131		1	0.000657974	0.000541391
	47.0448	1.50303	26.3578	24.8548	0.0034167	0.0161453	0.000162017	0.00281131		20	0.0130255	0.0107176
	159.72	5.10287	105.431	100.328	0.0115999	0.0626447	0.00260557	0.00954458		50	0.0320485	0.02637
	227.852	7.2796	105.431	98.1517	0.0165481	0.0613542	0.00200759	0.013616		100	0.0624502	0.0513849
	1117.87	35.7146	263.578	227.864	0.0811868	0.133528	0.00273961	0.0668017		250	0.144953	0.119269
	1163.24	37.1641	263.578	226.414	0.0844818	0.132772	0.0023319	0.0695129		500	0.259013	0.21312
	5163.51	164.968	1054.31	889.345	0.375008	0.395131	0.000404902	0.308563		750	0.351106	0.288895
	6001.08	191.728	1054.31	862.585	0.435838	0.387028	0.00238246	0.358614		1000	0.42702	0.351359
	8538.07	272.782	2635.78	2363	0.620091	0.682296	0.00386944	0.51022		2000	0.631986	0.520008
	9945.74	317.755	2635.78	2318.03	0.722325	0.676539	0.00209637	0.59434		4000	0.831557	0.684217
	13105.4	418.702	5271.57	4852.86	0.9518	0.880417	0.00509544	0.783155		6000	0.929385	0.764712
	12727.5	406.628	5271.57	4864.94	0.924353	0.88102	0.00187777	0.760572		8000	0.98747	0.812505
	13449	429.68	10543.1	10113.5	0.976754	1.02774	0.00259943	0.803687		10000	1.02594	0.84416
	13769.1	439.906	10543.1	10103.2	1	1.02758	0.000760531	0.822815		12000	1.0533	0.86667
	Anti-FLAG (Wako, IE6) (30 ng Ab./IP)	(Against FLAG)
	Saturation curve:
	Lb_max	1.21534
	Kd (pM)	1846.1
	Sum of Squared Residuals (SSR)	0.029095
	Calculation of 95% Cofidence interval for Kd:
	Kd (pM)	Sum of Squared Residuals (SSR)
	800	0.1247
	900	0.0999
	1000	0.0808
	1200	0.0547
	1500	0.0351
	1846.1	0.0291	0.1164
	2000	0.03
	2300	0.0357
	2500	0.0416
	3000	0.0606
	3500	0.083
	4000	0.1066
	4250	0.1185
	95% confidence interval for Kd	0.0479437	1300-2650 pM
		0

## Sheet: FLAG_FLA-1
	HiBiT standard:
	pg	Standard series-1	Standard series-2	Average
	200	19496	19913	19704.5
	100	10334	10096	10215
	50	6030	5851	5940.5
	10	1531	1443	1487
	2	368	360	364
	0.4	116	113	114.5
	Calculation of bound antigen:
	Input-GST-FLAG-HiBiT (ng)	Luminescence	Amount of antigen (pg)	Bound antigen (Lb exp.) (pg)
	0.825	111	0.4	40
	0.825	121	0.4	40
	3.3	374	1.1264	112.64
	3.3	430	1.64216	164.216
	8.25	949	6.43592	643.592
	8.25	1059	7.45515	745.515
	33	3983	34.9753	3497.53
	33	4562	40.5262	4052.62
	82.5	6320	57.5974	5759.74
	82.5	6633	60.6722	6067.22
	165	6442	58.7946	5879.46
	165	7291	67.1719	6717.19
	330	7841	72.6427	7264.27
	330	8108	75.3112	7531.12
	Kd determination:
					yobs	ycalc	Squared residual	Normalized Lb
	Bound antigen (Lb exp.) (pg)	Bound antigen (Lb exp.) (pM)	Total antigen (pM)	Free antigen (Lf) (pM)	Lb exp./Lb_exp._max	Lb_max*Lf/(Kd+Lf)	(ycalc - yobs )^2	yobs /Lb_max		(Lf) (pM)	Lb_calc.	Lb_calc./Lb_max
	40	1.27796	26.3578	25.0799	0.00531129	0.0210551	0.000247866	0.00479734		1	0.000855135	0.000772387
	40	1.27796	26.3578	25.0799	0.00531129	0.0210551	0.000247866	0.00479734		20	0.0168553	0.0152243
	112.64	3.59871	105.431	101.833	0.0149566	0.0807886	0.00433386	0.0135093		50	0.0411975	0.037211
	164.216	5.2465	105.431	100.185	0.0218049	0.0795753	0.00333742	0.0196949		100	0.079439	0.0717521
	643.592	20.562	263.578	243.016	0.0854576	0.175083	0.00803276	0.0771882		250	0.1793	0.16195
	745.515	23.8184	263.578	239.76	0.0989912	0.173104	0.00549272	0.0894122		500	0.308619	0.278755
	3497.53	111.742	1054.31	942.571	0.46441	0.46665	5.01732e-06	0.419471		750	0.406299	0.366984
	4052.62	129.477	1054.31	924.836	0.538116	0.46153	0.00586536	0.486045		1000	0.482687	0.435979
	5759.74	184.017	2635.78	2451.77	0.764792	0.724727	0.00160525	0.690786		2000	0.672275	0.607222
	6067.22	193.841	2635.78	2441.94	0.805619	0.723721	0.0067073	0.727663		4000	0.836568	0.755617
	5879.46	187.842	5271.57	5083.72	0.780688	0.882546	0.0103749	0.705144		6000	0.91076	0.822629
	6717.19	214.607	5271.57	5056.96	0.891923	0.881599	0.000106593	0.805616		8000	0.953019	0.860799
	7264.27	232.085	10543.1	10311	0.964567	0.98371	0.000366479	0.871229		10000	0.980311	0.88545
	7531.12	240.611	10543.1	10302.5	1	0.98362	0.000268319	0.903234		12000	0.999391	0.902684
	Anti-FLAG (MBL, FLA-1) (30 ng Ab./IP)	(Against FLAG)
	Saturation curve:
	Lb_max	1.10713
	Kd (pM)	1293.69
	Sum of Squared Residuals (SSR)	0.0469917
	Calculation of 95% Cofidence interval for Kd:
	Kd (pM)	Sum of Squared Residuals (SSR)
	500	0.178
	600	0.133
	700	0.1021
	800	0.0808
	900	0.0663
	1100	0.0508
	1294	0.047	0.188
	1500	0.0502
	2000	0.074
	2500	0.1074
	2750	0.1254
	3000	0.1435
	3500	0.1794
	95% confidence interval for Kd	0.0774348	820-2025 pM

## Sheet: FLAG_L5
	HiBiT standard:
	pg	Standard series-1	Standard series-2	Average
	200	19496	19913	19704.5
	100	10334	10096	10215
	50	6030	5851	5940.5
	10	1531	1443	1487
	2	368	360	364
	0.4	116	113	114.5
	Calculation of bound antigen:
	Input-GST-FLAG-HiBiT (ng)	Luminescence	Amount of antigen (pg)	Bound antigen (Lb exp.) (pg)
	0.825	386	2.09244	209.244
	0.825	361	1.9031	190.31
	3.3	1460	10.3992	1039.92
	3.3	1659	11.9773	1197.73
	8.25	3661	31.9032	3190.32
	8.25	4942	44.1882	4418.82
	33	13303	129.008	12900.8
	33	13937	135.811	13581.1
	82.5	19211	194.851	19485.1
	82.5	17474	174.893	17489.3
	165	16972	169.224	16922.4
	165	18320	184.546	18454.6
	330	17818	178.803	17880.3
	330	19329	196.226	19622.6
	Kd determination:
					yobs	ycalc	Squared residual	Normalized Lb
	Bound antigen (Lb exp.) (pg)	Bound antigen (Lb exp.) (pM)	Total antigen (pM)	Free antigen (Lf) (pM)	Lb exp./Lb_exp._max	Lb_max*Lf/(Kd+Lf)	(ycalc - yobs )^2	yobs /Lb_max		(Lf) (pM)	Lb_calc.	Lb_calc./Lb_max
	209.244	6.68511	26.3578	19.6727	0.0106634	0.0443997	0.00113814	0.0102721		1	0.00235242	0.00226608
	190.31	6.0802	26.3578	20.2776	0.00969851	0.0457048	0.00129645	0.00934257		20	0.0451062	0.0434508
	1039.92	33.2242	105.431	72.2071	0.0529959	0.14626	0.00869827	0.0510509		50	0.105866	0.10198
	1197.73	38.2662	105.431	67.1651	0.0610383	0.137399	0.00583099	0.0587982		100	0.192137	0.185086
	3190.32	101.927	263.578	161.651	0.162584	0.278781	0.0135017	0.156617		250	0.375964	0.362166
	4418.82	141.176	263.578	122.402	0.22519	0.225816	3.921e-07	0.216926		500	0.55201	0.53175
	12900.8	412.167	1054.31	642.146	0.657447	0.615843	0.00173089	0.633318		750	0.654104	0.630098
	13581.1	433.902	1054.31	620.411	0.692116	0.607191	0.00721227	0.666715		1000	0.720756	0.694304
	19485.1	622.526	2635.78	2013.26	0.99299	0.851811	0.0199314	0.956547		2000	0.850799	0.819575
	17489.3	558.765	2635.78	2077.02	0.891285	0.85653	0.0012079	0.858574		4000	0.935163	0.900842
	16922.4	540.651	5271.57	4730.91	0.862391	0.949712	0.00762503	0.830741		6000	0.967129	0.931635
	18454.6	589.605	5271.57	4681.96	0.940478	0.948867	7.03826e-05	0.905962		8000	0.983946	0.947835
	17880.3	571.257	10543.1	9971.87	0.911211	0.994202	0.00688743	0.877769		10000	0.99432	0.957828
	19622.6	626.921	10543.1	9916.21	1	0.993966	3.64143e-05	0.9633		12000	1.00136	0.964608
	Anti-FLAG (BioLegend, L5) (30 ng Ab./IP)	(Against FLAG)
	Saturation curve:
	Lb_max	1.0381
	Kd (pM)	440.291
	Sum of Squared Residuals (SSR)	0.0751677
	Calculation of 95% Cofidence interval for Kd:
	Kd (pM)	Sum of Squared Residuals (SSR)
	140	0.3258
	150	0.2974
	175	0.2395
	200	0.1959
	250	0.1376
	300	0.1039
	350	0.0854
	440	0.0752	0.3008
	500	0.0783
	600	0.0936
	700	0.1164
	800	0.1431
	900	0.1719
	1000	0.2017
	1100	0.2318
	1400	0.3202
	95% confidence interval for Kd	0.123896	275-725 pM

## Sheet: HA_3F10
	HiBiT standard:
	pg	Standard series-1	Standard series-2	Average
	100	3614	3588	3601
	50	1968	1940	1954
	10	393	370	381.5
	2	85	86	85.5
	Calculation of bound antigen:
	Input-GST-HA-HiBiT/ng	Luminescence	Amount of antigen (pg)	Bound antigen (Lb exp.) (pg)
	0.825	103	2.79524	279.524
	0.825	110	2.962	296.2
	3.3	350	8.7296	872.96
	3.3	376	9.36039	936.039
	8.25	751	18.5946	1859.46
	8.25	800	19.8206	1982.06
	33	2834	75.6186	7561.86
	33	2561	67.4736	6747.36
	82.5	2921	78.2668	7826.68
	82.5	3017	81.2199	8121.99
	165	2881	77.046	7704.6
	165	2818	75.1344	7513.44
	330	2843	75.8913	7589.13
	330	2824	75.3159	7531.59
	Kd determination:
					yobs	ycalc	Squared residual	Normalized Lb
	Bound antigen (Lb exp.) (pg)	Bound antigen (Lb exp.) (pM)	Total antigen (pM)	Free antigen (Lf) (pM)	Lb exp./Lb_exp._max	Lb_max*Lf/(Kd+Lf)	(ycalc - yobs )^2	yobs /Lb_max		(Lf) (pM)	Lb_calc.	Lb_calc./Lb_max
	279.524	8.90205	26.2739	17.3718	0.0344157	0.0459247	0.000132457	0.0327026		1	0.00275702	0.00261978
	296.2	9.43313	26.2739	16.8408	0.0364689	0.0445802	6.57939e-05	0.0346535		20	0.0525258	0.0499112
	872.96	27.8013	105.096	77.2943	0.107481	0.177603	0.00491716	0.102131		50	0.122168	0.116087
	936.039	29.8102	105.096	75.2854	0.115247	0.17375	0.00342249	0.109511		100	0.218922	0.208025
	1859.46	59.2184	262.739	203.52	0.228941	0.366604	0.0189512	0.217545		250	0.417142	0.396378
	1982.06	63.123	262.739	199.616	0.244036	0.36199	0.0139131	0.231889		500	0.597463	0.567723
	7561.86	240.823	1050.96	810.132	0.931035	0.715939	0.0462662	0.88469		750	0.698047	0.663299
	6747.36	214.884	1050.96	836.071	0.830752	0.723111	0.0115864	0.789399		1000	0.762205	0.724264
	7826.68	249.257	2627.39	2378.13	0.96364	0.90716	0.00319001	0.915672		2000	0.884093	0.840085
	8121.99	258.662	2627.39	2368.73	1	0.906663	0.00871178	0.950222		4000	0.960927	0.913094
	7704.6	245.369	5254.78	5009.41	0.948609	0.978054	0.000867028	0.901389		6000	0.989594	0.940334
	7513.44	239.282	5254.78	5015.5	0.925074	0.978138	0.00281585	0.879025		8000	1.00458	0.954573
	7589.13	241.692	10509.6	10267.9	0.934393	1.01476	0.00645895	0.887881		10000	1.01379	0.963325
	7531.59	239.859	10509.6	10269.7	0.927308	1.01477	0.00764915	0.881148		12000	1.02002	0.96925
	Anti-HA (Roche, 3F10)	(Against HA)
	(15 ng Ab./IP)
	Saturation curve:
	Lb_max	1.05239
	Kd (pM)	380.712
	Sum of Squared Residuals (SSR)	0.128948
	Calculation of 95% Cofidence interval for Kd:
	Kd (pM)	Sum of Squared Residuals (SSR)
	90	0.5424
	100	0.491
	150	0.315
	200	0.22
	250	0.169
	300	0.142
	381	0.129	0.516
	500	0.146
	600	0.176
	700	0.2133
	800	0.254
	900	0.2955
	1100	0.379
	1300	0.4602
	1500	0.537
	95% confidence interval for Kd	0.212534	225-700 pM

## Sheet: HA_4B2
	HiBiT standard:
	pg	Standard series-1	Standard series-2	Average
	50	3487	3440	3463.5
	10	886	827	856.5
	2	199	184	191.5
	0.4	46	42	44
	0.08	13	13	13
	Calculation of bound antigen:
	Input-GST-HA-HiBiT (ng)	Luminescence	Amount of antigen (pg)	Bound antigen (Lb exp.) (pg)
	0.825	13	0.0762609	7.62609
	0.825	11	0.0551486	5.51486
	3.3	28	0.234888	23.4888
	3.3	21	0.160793	16.0793
	8.25	70	0.682892	68.2892
	8.25	73	0.7169	71.69
	33	264	2.90375	290.375
	33	248	2.71889	271.889
	82.5	473	5.34772	534.772
	82.5	464	5.24133	524.133
	165	703	8.10322	810.322
	165	695	8.00618	800.618
	330	997	11.7349	1173.49
	330	974	11.4461	1144.61
	Kd determination:
					yobs	ycalc	Squared residual	Normalized Lb
	Bound antigen (Lb exp.) (pg)	Bound antigen (Lb exp.) (pM)	Total antigen (pM)	Free antigen (Lf) (pM)	Lb exp./Lb_exp._max	Lb_max*Lf/(Kd+Lf)	(ycalc - yobs )^2	yobs /Lb_max		(Lf) (pM)	Lb_calc.	Lb_calc./Lb_max
	7.62609	0.242869	26.2739	26.031	0.00649862	0.00623837	6.7734e-08	0.00405654		1	0.000240552	0.000150156
	5.51486	0.175633	26.2739	26.0983	0.00469953	0.00625442	2.41768e-06	0.00293352		20	0.00479735	0.00299458
	23.4888	0.748052	105.096	104.347	0.0200162	0.0247174	2.2102e-05	0.0124944		50	0.0119398	0.00745297
	16.0793	0.512081	105.096	104.583	0.0137021	0.0247725	0.000122552	0.00855307		100	0.0237028	0.0147957
	68.2892	2.17481	262.739	260.564	0.0581931	0.0603279	4.55752e-06	0.036325		250	0.0579705	0.0361861
	71.69	2.28312	262.739	260.456	0.0610911	0.0603038	6.19848e-07	0.038134		500	0.111892	0.0698448
	290.375	9.24761	1050.96	1041.71	0.247445	0.216719	0.000944114	0.154459		750	0.162175	0.101232
	271.889	8.65889	1050.96	1042.3	0.231692	0.216824	0.000221047	0.144626		1000	0.209175	0.13057
	534.772	17.031	2627.39	2610.36	0.45571	0.451158	2.07172e-05	0.284461		2000	0.370034	0.230981
	524.133	16.6921	2627.39	2610.7	0.446644	0.4512	2.07601e-05	0.278802		4000	0.601202	0.375279
	810.322	25.8064	5254.78	5228.97	0.690522	0.704667	0.000200097	0.431034		6000	0.759323	0.473981
	800.618	25.4974	5254.78	5229.28	0.682252	0.70469	0.000503503	0.425872		8000	0.874298	0.54575
	1173.49	37.3724	10509.6	10472.2	1	0.979315	0.00042787	0.624215		10000	0.961665	0.600286
	1144.61	36.4526	10509.6	10473.1	0.975389	0.979348	1.56738e-05	0.608853		12000	1.0303	0.64313
	Anti-HA (Wako, 4B2) (15 ng Ab./IP)	(Against HA)
	Saturation curve:
	Lb_max	1.60201
	Kd (pM)	6658.73
	Sum of Squared Residuals (SSR)	0.0025061
	Calculation of 95% Cofidence interval for Kd:
	Kd (pM)	Sum of Squared Residuals (SSR)
	4500	0.0123
	4750	0.0097
	5000	0.0076
	5500	0.0047
	6000	0.0032
	6659	0.0025	0.01
	7500	0.0033
	8000	0.0044
	8500	0.0057
	9000	0.0073
	9500	0.0091
	9750	0.0101
	10200	0.0118
	95% confidence interval for Kd	0.00411887	5700-7800 pM

## Sheet: V5_V5-10)
	HiBiT standard:
	pg	Standard series-1	Standard series-2	Average
	100	12990	13090	13040
	50	7572	7431	7501.5
	10	1964	1878	1921
	2	468	457	462.5
	0.4	125	118	121.5
	Calculation of bound antigen:
	Input-GST-V5-HiBiT (ng)	Luminescence	Amount of antigen (pg)	Bound antigen (Lb exp.) (pg)
	0.825	206	0.762862	76.2862
	0.825	190	0.680749	68.0749
	3.3	685	3.25681	325.681
	3.3	665	3.13554	313.554
	8.25	2799	16.4873	1648.73
	8.25	2453	14.2628	1426.28
	33	6787	44.1788	4417.88
	33	6551	42.4179	4241.79
	82.5	6810	44.3513	4435.13
	82.5	8064	54.0361	5403.61
	165	8649	58.7565	5875.65
	165	7708	51.2293	5122.93
	330	8816	60.1301	6013.01
	330	8752	59.6022	5960.22
	Kd determination:
					yobs	ycalc	Squared residual	Normalized Lb
	Bound antigen (Lb exp.) (pg)	Bound antigen (Lb exp.) (pM)	Total antigen (pM)	Free antigen (Lf) (pM)	Lb exp./Lb_exp._max	Lb_max*Lf/(Kd+Lf)	(ycalc - yobs )^2	yobs /Lb_max		(Lf) (pM)	Lb_calc.	Lb_calc./Lb_max
	76.2862	2.39142	25.8621	23.4707	0.0126869	0.0400251	0.000747378	0.0121108		1	0.00177007	0.00168971
	68.0749	2.13401	25.8621	23.7281	0.0113213	0.0404471	0.000848314	0.0108073		20	0.0343003	0.0327429
	325.681	10.2094	103.448	93.2389	0.0541627	0.142786	0.00785402	0.0517035		50	0.0817363	0.0780252
	313.554	9.82928	103.448	93.619	0.052146	0.143288	0.00830689	0.0497784		100	0.151641	0.144756
	1648.73	51.6843	258.621	206.936	0.274194	0.271736	6.03945e-06	0.261744		250	0.311471	0.297329
	1426.28	44.711	258.621	213.91	0.237199	0.278459	0.00170237	0.22643		500	0.480173	0.458371
	4417.88	138.491	1034.48	895.991	0.73472	0.631289	0.010698	0.701361		750	0.585965	0.55936
	4241.79	132.971	1034.48	901.511	0.705436	0.632829	0.00527174	0.673407		1000	0.658506	0.628607
	4435.13	139.032	2586.21	2447.17	0.73759	0.843836	0.0112883	0.704101		2000	0.808673	0.771957
	5403.61	169.392	2586.21	2416.81	0.898654	0.84178	0.0032347	0.857852		4000	0.912746	0.871304
	5875.65	184.19	5172.41	4988.22	0.977157	0.936626	0.00164273	0.932791		6000	0.953657	0.910357
	5122.93	160.593	5172.41	5011.82	0.851974	0.937094	0.00724531	0.813292		8000	0.975519	0.931227
	6013.01	188.495	10344.8	10156.3	1	0.989974	0.000100525	0.954597		10000	0.989124	0.944214
	5960.22	186.841	10344.8	10158	0.991222	0.989983	1.53674e-06	0.946217		12000	0.998407	0.953075
	Anti-V5 (Sigma, V5-10) (15 ng Ab./IP)	(Against V5)
	Saturation curve:
	Lb_max	1.04756
	Kd (pM)	590.819
	Sum of Squared Residuals (SSR)	0.0589478
	Calculation of 95% Cofidence interval for Kd:
	Kd (pM)	Sum of Squared Residuals (SSR)
	200	0.2594
	250	0.1859
	300	0.1378
	350	0.106
	400	0.085
	500	0.0637
	590.82	0.0589	0.2356
	700	0.0638
	900	0.0882
	1000	0.1044
	1200	0.1403
	1300	0.1591
	1500	0.197
	1700	0.2347
	95% confidence interval for Kd	0.0970406	370-950 pM

## Sheet: V5_6F5
	HiBiT standard:
	pg	Standard series-1	Standard series-2	Average
	100	12990	13090	13040
	50	7572	7431	7501.5
	10	1964	1878	1921
	2	468	457	462.5
	0.4	125	118	121.5
	Calculation of bound antigen:
	Input-GST-V5-HiBiT (ng)	Luminescence	Amount of antigen (pg)	Bound antigen (Lb exp.) (pg)
	0.825	158	0.51672	51.672
	0.825	155	0.501355	50.1355
	3.3	544	2.40334	240.334
	3.3	555	2.4698	246.98
	8.25	3890	23.6688	2366.88
	8.25	3642	22.0131	2201.31
	33	7304	48.1003	4810.03
	33	8215	55.2414	5524.14
	82.5	9668	67.3334	6733.34
	82.5	8445	57.0946	5709.46
	165	9597	66.72	6672
	165	9453	65.4834	6548.34
	330	9019	61.816	6181.6
	330	8354	56.3588	5635.88
	Kd determination:
					yobs	ycalc	Squared residual	Normalized Lb
	Bound antigen (Lb exp.) (pg)	Bound antigen (Lb exp.) (pM)	Total antigen (pM)	Free antigen (Lf) (pM)	Lb exp./Lb_exp._max	Lb_max*Lf/(Kd+Lf)	(ycalc - yobs )^2	yobs /Lb_max		(Lf) (pM)	Lb_calc.	Lb_calc./Lb_max
	51.672	1.61981	25.8621	24.2423	0.00767404	0.0562758	0.00236213	0.00748913		1	0.00245042	0.00239137
	50.1355	1.57165	25.8621	24.2904	0.00744586	0.0563814	0.00239469	0.00726645		20	0.0468784	0.0457488
	240.334	7.53399	103.448	95.9143	0.0356932	0.191552	0.0242921	0.0348331		50	0.10967	0.107027
	246.98	7.74233	103.448	95.7059	0.0366802	0.191214	0.0238807	0.0357964		100	0.198134	0.19336
	2366.88	74.1969	258.621	184.424	0.351516	0.314128	0.00139789	0.343046		250	0.383969	0.374717
	2201.31	69.0067	258.621	189.614	0.326927	0.320206	4.51788e-05	0.31905		500	0.558616	0.545155
	4810.03	150.785	1034.48	883.698	0.714361	0.696087	0.000333929	0.697147		750	0.658446	0.64258
	5524.14	173.17	1034.48	861.312	0.820416	0.690333	0.0169214	0.800647		1000	0.723054	0.705632
	6733.34	211.076	2586.21	2375.13	1	0.871602	0.016486	0.975904		2000	0.847844	0.827414
	5709.46	178.98	2586.21	2407.23	0.847939	0.873342	0.000645297	0.827507		4000	0.927916	0.905557
	6672	209.153	5172.41	4963.26	0.990889	0.945242	0.00208368	0.967013		6000	0.958078	0.934992
	6548.34	205.277	5172.41	4967.14	0.972525	0.945299	0.000741226	0.949091		8000	0.973906	0.950438
	6181.6	193.781	10344.8	10151	0.918059	0.984242	0.00438023	0.895937		10000	0.983656	0.959954
	5635.88	176.673	10344.8	10168.2	0.837012	0.984308	0.0216962	0.816843		12000	0.990265	0.966404
	Anti-V5 (Wako, 6F5) (15 ng Ab./IP)	(Against V5)
	Saturation curve:
	Lb_max	1.02469
	Kd (pM)	417.17
	Sum of Squared Residuals (SSR)	0.117661
	Calculation of 95% Cofidence interval for Kd:
	Kd (pM)	Sum of Squared Residuals (SSR)
	110	0.4721
	125	0.4112
	150	0.3322
	200	0.2299
	250	0.1723
	300	0.1403
	417	0.1177	0.4708
	600	0.1444
	800	0.2023
	1000	0.2682
	1200	0.3348
	1600	0.4614
	95% confidence interval for Kd	0.193917	225-775 pM
		0

## Sheet: PAx1_NZ-1
	HiBiT standard:
	pg	Standard series-1	Standard series-2	Average
	100	5377	5048	5212.5
	50	2834	2921	2877.5
	10	732	740	736
	2	175	213	194
	0.4	72	64	68
	Calculation of bound antigen:
	Input-GST-PAx1-HiBiT (ng)	Luminescence	Amount of antigen (pg)	Bound antigen (Lb exp.) (pg)
	0.825	143	1.06921	106.921
	0.825	133	0.905905	90.5905
	3.3	378	4.93262	493.262
	3.3	328	4.10644	410.644
	8.25	789	11.8126	1181.26
	8.25	740	10.9838	1098.38
	33	1760	28.7508	2875.08
	33	1585	25.6217	2562.17
	82.5	2251	37.7269	3772.69
	82.5	2148	35.819	3581.9
	165	2624	44.7541	4475.41
	165	2385	40.2298	4022.98
	330	2689	45.9983	4599.83
	330	2411	40.7182	4071.82
	Kd determination:
					yobs	ycalc	Squared residual	Normalized Lb
	Bound antigen (Lb exp.) (pg)	Bound antigen (Lb exp.) (pM)	Total antigen (pM)	Free antigen (Lf) (pM)	Lb exp./Lb_exp._max	Lb_max*Lf/(Kd+Lf)	(ycalc - yobs )^2	yobs /Lb_max		(Lf) (pM)	Lb_calc.	Lb_calc./Lb_max
	106.921	3.3729	26.0252	22.6523	0.0232446	0.0316489	7.06336e-05	0.0225883		1	0.00143948	0.00139884
	90.5905	2.85774	26.0252	23.1675	0.0196943	0.0323461	0.000160068	0.0191383		20	0.0280442	0.0272524
	493.262	15.5603	104.101	88.5406	0.107235	0.113548	3.98527e-05	0.104207		50	0.067357	0.0654554
	410.644	12.9541	104.101	91.1469	0.0892737	0.116512	0.000741907	0.0867533		100	0.126438	0.122868
	1181.26	37.2637	260.252	222.989	0.256805	0.24493	0.000141012	0.249555		250	0.266904	0.259369
	1098.38	34.6494	260.252	225.603	0.238788	0.247112	6.929e-05	0.232046		500	0.42387	0.411903
	2875.08	90.6966	1041.01	950.313	0.625041	0.587626	0.00139987	0.607394		750	0.527222	0.512337
	2562.17	80.8257	1041.01	960.184	0.557015	0.590229	0.00110316	0.541289		1000	0.600423	0.583472
	3772.69	119.012	2602.52	2483.51	0.82018	0.799297	0.000436121	0.797025		2000	0.758363	0.736952
	3581.9	112.994	2602.52	2489.53	0.778702	0.799729	0.000442124	0.756717		4000	0.873211	0.848558
	4475.41	141.18	5205.05	5063.87	0.972951	0.901907	0.00504726	0.945482		6000	0.919635	0.893671
	4022.98	126.908	5205.05	5078.14	0.874593	0.90222	0.00076323	0.849901		8000	0.944748	0.918076
	4599.83	145.105	10410.1	10265	1	0.962141	0.00143332	0.971767		10000	0.960486	0.933369
	4071.82	128.449	10410.1	10281.6	0.885211	0.962242	0.00593379	0.860219		12000	0.971272	0.94385
	Anti-PA (Wako, NZ-1) (15 ng Ab./IP)	(Against PAx1)
	Saturation curve:
	Lb_max	1.02905
	Kd (pM)	713.879
	Sum of Squared Residuals (SSR)	0.0177816
	Calculation of 95% Cofidence interval for Kd:
	Kd (pM)	Sum of Squared Residuals (SSR)
	1300	0.0662
	1200	0.0541
	1000	0.0331
	900	0.025
	800	0.0195
	713.88	0.0178	0.0712
	650	0.019
	600	0.0218
	550	0.0269
	500	0.0348
	450	0.0463
	400	0.0627
	95% confidence interval for Kd	0.0293264	540-950 pM

[truncated: 1 more sheets: Ty1_BB2]
