# Supplementary material for: HiBiT-qIP, HiBiT-based quantitative immunoprecipitation, facilitates the determination of antibody affinity under immunoprecipitation conditions
Source: Sci Rep. 2019 May 3;9:6895. doi: 10.1038/s41598-019-43319-y (PMC6499798; doi:10.1038/s41598-019-43319-y)
Supplement: Supplementary file 3 — Supplementary Table 3 [file 41598_2019_43319_MOESM3_ESM.xlsx]

## Sheet: FLAG_M2_Trial-2
	HiBiT standard:
	pg	Standard series-1	Standard series-2	Average
	200	27985	28165	28075
	100	13227	14956	14091.5
	50	7391	8407	7899
	10	1871	2000	1935.5
	2	441	433	437
	0.4	100	96	98
	Calculation of bound antigen:
	Input-GST-FLAG-HiBiT (ng)	Luminescence	Amount of antigen (pg)	Bound antigen (Lb exp.) (pg)
	0.825	380	1.7752	177.52
	0.825	400	1.87711	187.711
	3.3	1450	7.35814	735.814
	3.3	1518	7.72242	772.242
	8.25	3357	21.3553	2135.53
	8.25	3121	19.7142	1971.42
	33	17235	120.078	12007.8
	33	17287	120.456	12045.6
	82.5	21638	152.368	15236.8
	82.5	21242	149.444	14944.4
	165	26919	191.764	19176.4
	165	26987	192.276	19227.6
	330	25837	183.631	18363.1
	330	25329	179.824	17982.4
	Kd determination:
					yobs	ycalc	Squared residual	Normalized Lb
	Bound antigen (Lb exp.) (pg)	Bound antigen (Lb exp.) (pM)	Total antigen binding sites (pM)	Free antigen (Lf) (pM)	Lb exp./Lb_exp._max	Lb_max*Lf/(Kd+Lf)	(ycalc - yobs )^2	yobs /Lb_max		(Lf) (pM)	Lb_calc.	Lb_calc./Lb_max
	177.52	5.67155	26.3578	20.6863	0.00923253	0.0294989	0.000410726	0.00852587		1	0.00146397	0.00135191
	187.711	5.99715	26.3578	20.3607	0.00976256	0.0290471	0.000371892	0.00901533		20	0.0285461	0.0263611
	735.814	23.5084	105.431	81.9229	0.0382686	0.108105	0.00487719	0.0353395		50	0.0686506	0.0633961
	772.242	24.6723	105.431	80.7591	0.0401631	0.106721	0.00442996	0.037089		100	0.129116	0.119233
	2135.53	68.2278	263.578	195.35	0.111066	0.22648	0.0133204	0.102565		250	0.273817	0.252859
	1971.42	62.9847	263.578	200.594	0.102531	0.23126	0.0165713	0.0946829		500	0.437108	0.403651
	12007.8	383.635	1054.31	670.678	0.624507	0.515313	0.0119233	0.576707		750	0.545555	0.503798
	12045.6	384.844	1054.31	669.469	0.626475	0.514826	0.0124657	0.578524		1000	0.622815	0.575145
	15236.8	486.799	2635.78	2148.98	0.792443	0.805873	0.000180372	0.731789		2000	0.790804	0.730275
	14944.4	477.455	2635.78	2158.33	0.777234	0.806767	0.000872205	0.717744		4000	0.914079	0.844115
	19176.4	612.665	5271.57	4658.9	0.997336	0.934685	0.00392511	0.920999		6000	0.964179	0.89038
	19227.6	614.301	5271.57	4657.26	1	0.934641	0.00427186	0.923459		8000	0.991347	0.915469
	18363.1	586.681	10543.1	9956.45	0.955039	1.00809	0.00281462	0.88194		10000	1.0084	0.931212
	17982.4	574.517	10543.1	9968.61	0.935238	1.00818	0.00532015	0.863654		12000	1.02009	0.942012
	Anti-FLAG (Sigma, M2) (30 ng Ab./IP)	(Against FLAG)
	Saturation curve:
	Lb_max	1.08288
	Kd (pM)	738.693
	Sum of Squared Residuals (SSR)	0.0817548
	Calculation of 95% Cofidence interval for Kd:
	Kd (pM)	Sum of Squared Residuals (SSR)
	225	0.3379
	250	0.296
	300	0.2314
	350	0.1851
	400	0.1517
	500	0.1101
	600	0.0898
	738.69	0.0818	0.3272
	900	0.0889
	1000	0.0983
	1200	0.1238
	1500	0.1695
	1700	0.2018
	1900	0.2341
	2100	0.266
	2500	0.3272
	95% confidence interval for Kd	0.13477	430-1275 pM

## Sheet: HA_Wako_Trial-2
	HiBiT standard:
	pg	Standard series-1	Standard series-2	Average
	100	7207	7040	7123.5
	50	4050	3966	4008
	10	961	924	942.5
	2	212	187	199.5
	0.4	48	48	48
	0.08	13	13	13
	Calculation of bound antigen:
	Input-GST-HA-HiBiT (ng)	Luminescence	Amount of antigen (pg)	Bound antigen (Lb exp.) (pg)
	0.825	40	0.339161	33.9161
	0.825	40	0.339161	33.9161
	3.3	129	1.26261	126.261
	3.3	132	1.29384	129.384
	8.25	348	3.56089	356.089
	8.25	349	3.57147	357.147
	33	1337	15.212	1521.2
	33	1395	15.9074	1590.74
	82.5	2926	35.0908	3509.08
	82.5	2851	34.1107	3411.07
	165	4715	59.9926	5999.26
	165	4469	56.3747	5637.47
	330	5732	75.7617	7576.17
	330	5884	78.2455	7824.55
	Kd determination:
					yobs	ycalc	Squared residual	Normalized Lb
	Bound antigen (Lb exp.) (pg)	Bound antigen (Lb exp.) (pM)	Total antigen binding sites (pM)	Free antigen (Lf) (pM)	Lb exp./Lb_exp._max	Lb_max*Lf/(Kd+Lf)	(ycalc - yobs )^2	yobs /Lb_max		(Lf) (pM)	Lb_calc.	Lb_calc./Lb_max
	33.9161	1.08013	26.2739	25.1938	0.00433458	0.00623332	3.60522e-06	0.00264604		1	0.000248323	0.000151588
	33.9161	1.08013	26.2739	25.1938	0.00433458	0.00623332	3.60522e-06	0.00264604		20	0.00495219	0.00302306
	126.261	4.02105	105.096	101.074	0.0161365	0.024724	7.37455e-05	0.00985051		50	0.0123246	0.00752353
	129.384	4.12051	105.096	100.975	0.0165356	0.0247001	6.66576e-05	0.0100942		100	0.0244651	0.0149347
	356.089	11.3404	262.739	251.398	0.0455091	0.060145	0.000214208	0.027781		250	0.0598226	0.0365187
	357.147	11.3741	262.739	251.365	0.0456444	0.0601372	0.000210042	0.0278636		500	0.11543	0.0704641
	1521.2	48.4459	1050.96	1002.51	0.194414	0.216133	0.000471729	0.11868		750	0.167252	0.102099
	1590.74	50.6607	1050.96	1000.29	0.203302	0.215719	0.000154178	0.124105		1000	0.215663	0.131651
	3509.08	111.754	2627.39	2515.63	0.448471	0.452283	1.45368e-05	0.273768		2000	0.381148	0.232671
	3411.07	108.633	2627.39	2518.76	0.435944	0.45269	0.000280406	0.266122		4000	0.61841	0.377508
	5999.26	191.059	5254.78	5063.72	0.766722	0.711441	0.00305596	0.468045		6000	0.780325	0.476349
	5637.47	179.537	5254.78	5075.24	0.720485	0.712356	6.60774e-05	0.439819		8000	0.897868	0.548102
	7576.17	241.279	10509.6	10268.3	0.968255	0.997436	0.000851531	0.59107		10000	0.987079	0.602562
	7824.55	249.19	10509.6	10260.4	1	0.997136	8.20363e-06	0.610449		12000	1.0571	0.645306
	Anti-HA (Wako, 4B2) (30 ng Ab./IP)	(Against HA)
	Saturation curve:
	Lb_max	1.63814
	Kd (pM)	6595.82
	Sum of Squared Residuals (SSR)	0.00547448
	Calculation of 95% Cofidence interval for Kd:
	Kd (pM)	Sum of Squared Residuals (SSR)
	4000	0.0242
	4250	0.0198
	4500	0.0162
	4750	0.0133
	5000	0.011
	5500	0.0078
	6000	0.0061
	6595.81	0.0055	0.022
	7000	0.0057
	8000	0.0078
	9000	0.0113
	10000	0.0156
	11000	0.0203
	12000	0.0251
	95% confidence interval for Kd	0.00906152	5300-8275 pM

## Sheet: PA_Wako_Trial-2
	HiBiT standard:
	pg	Standard series-1	Standard series-2	Average
	100	4128	4118	4123
	50	2439	2459	2449
	10	641	613	627
	2	157	138	147.5
	0.4	36	30	33
	Calculation of bound antigen:
	Input-GST-PA-HiBiT (ng)	Luminescence	Amount of antigen (pg)	Bound antigen (Lb exp.) (pg)
	0.825	77	0.686186	68.6186
	0.825	75	0.650459	65.0459
	3.3	271	4.18571	418.571
	3.3	244	3.69456	369.456
	8.25	549	9.32352	932.352
	8.25	524	8.85527	885.527
	33	2459	49.8893	4988.93
	33	2562	52.4352	5243.52
	82.5	3139	67.7342	6773.42
	82.5	3144	67.8756	6787.56
	165	3047	65.1614	6516.14
	165	2969	63.0234	6302.34
	330	2908	61.3776	6137.76
	330	2934	62.0763	6207.63
	Kd determination:
					yobs	ycalc	Squared residual	Normalized Lb
	Bound antigen (Lb exp.) (pg)	Bound antigen (Lb exp.) (pM)	Total antigen binding sites (pM)	Free antigen (Lf) (pM)	Lb exp./Lb_exp._max	Lb_max*Lf/(Kd+Lf)	(ycalc - yobs )^2	yobs /Lb_max		(Lf) (pM)	Lb_calc.	Lb_calc./Lb_max
	68.6186	2.16463	26.0252	23.8606	0.0101095	0.0405138	0.000924424	0.00934552		1	0.00176113	0.00162805
	65.0459	2.05192	26.0252	23.9733	0.0095831	0.040698	0.000968135	0.00885893		20	0.0341658	0.0315839
	418.571	13.2041	104.101	90.8968	0.0616673	0.139644	0.00608029	0.0570072		50	0.0815509	0.0753883
	369.456	11.6548	104.101	92.4462	0.0544313	0.141712	0.0076179	0.0503181		100	0.151668	0.140207
	932.352	29.4117	260.252	230.841	0.137362	0.29584	0.0251153	0.126982		250	0.313283	0.289609
	885.527	27.9346	260.252	232.318	0.130463	0.297213	0.0278054	0.120604		500	0.485857	0.449142
	4988.93	157.38	1041.01	883.63	0.735011	0.638577	0.00929951	0.679468		750	0.595136	0.550163
	5243.52	165.411	1041.01	875.599	0.772519	0.636186	0.0185865	0.714141		1000	0.670545	0.619873
	6773.42	213.672	2602.52	2388.85	0.997916	0.860778	0.0188068	0.922506		2000	0.827898	0.765335
	6787.56	214.119	2602.52	2388.4	1	0.860745	0.019392	0.924432		4000	0.937949	0.867071
	6516.14	205.556	5205.05	4999.49	0.960011	0.963556	1.25641e-05	0.887466		6000	0.981437	0.907272
	6302.34	198.812	5205.05	5006.24	0.928513	0.963698	0.001238	0.858347		8000	1.00473	0.928803
	6137.76	193.62	10410.1	10216.5	0.904266	1.02049	0.0135083	0.835933		10000	1.01924	0.94222
	6207.63	195.824	10410.1	10214.3	0.91456	1.02048	0.0112187	0.845449		12000	1.02915	0.951382
	Anti-PA (Wako, NZ-1) (15 ng Ab./IP)	(Against PAx1)
	Saturation curve:
	Lb_max	1.08174
	Kd (pM)	613.233
	Sum of Squared Residuals (SSR)	0.160574
	Calculation of 95% Cofidence interval for Kd:
	Kd (pM)	Sum of Squared Residuals (SSR)
	125	0.6734
	150	0.5741
	200	0.4324
	250	0.3391
	300	0.2756
	400	0.2024
	613	0.1606	0.6424
	900	0.1946
	1200	0.2638
	1500	0.3413
	2000	0.4685
	2500	0.5848
	3000	0.6889
	95% confidence interval for Kd	0.264596	310-1200 pM

## Sheet: Ty1_Sigma_Trial-2
	HiBiT standard:
	pg	Standard series-1	Standard series-2	Average
	100	6962	6855	6908.5
	50	3712	3683	3697.5
	10	915	582	748.5
	2	198	186	192
	0.4	54	44	49
	Calculation of bound antigen:
	Input-GST-Ty1-HiBiT (ng)	Luminescence	Amount of antigen (pg)	Bound antigen (Lb exp.) (pg)
	0.825	248	3.01728	301.728
	0.825	241	2.92686	292.686
	3.3	775	9.88042	988.042
	3.3	829	10.5899	1058.99
	8.25	1604	20.9069	2090.69
	8.25	1460	18.9706	1897.06
	33	3084	41.3606	4136.06
	33	2835	37.8456	3784.56
	82.5	3377	45.5374	4553.74
	82.5	3357	45.2509	4525.09
	165	3611	48.9057	4890.57
	165	4169	57.0589	5705.89
	330	4128	56.4539	5645.39
	330	3451	46.5994	4659.94
	Kd determination:
					yobs	ycalc	Squared residual	Normalized Lb
	Bound antigen (Lb exp.) (pg)	Bound antigen (Lb exp.) (pM)	Total antigen binding sites (pM)	Free antigen (Lf) (pM)	Lb exp./Lb_exp._max	Lb_max*Lf/(Kd+Lf)	(ycalc - yobs )^2	yobs /Lb_max		(Lf) (pM)	Lb_calc.	Lb_calc./Lb_max
	301.728	9.57868	26.1905	16.6118	0.0528801	0.0447392	6.62746e-05	0.0560304		1	0.0028188	0.00298672
	292.686	9.29161	26.1905	16.8989	0.0512953	0.0454751	3.38756e-05	0.0543512		20	0.0533485	0.0565267
	988.042	31.3664	104.762	73.3955	0.173162	0.170106	9.33891e-06	0.183478		50	0.122947	0.130271
	1058.99	33.6189	104.762	71.143	0.185597	0.165803	0.000391807	0.196653		100	0.217553	0.230513
	2090.69	66.3713	261.905	195.534	0.36641	0.348617	0.00031659	0.388238		250	0.404141	0.428218
	1897.06	60.2241	261.905	201.681	0.332474	0.355449	0.000527845	0.352281		500	0.565938	0.599653
	4136.06	131.304	1047.62	916.315	0.724876	0.691765	0.00109634	0.768059		750	0.653093	0.692
	3784.56	120.145	1047.62	927.474	0.663273	0.693994	0.000943813	0.702787		1000	0.707576	0.749729
	4553.74	144.563	2619.05	2474.48	0.798077	0.831591	0.00112318	0.845622		2000	0.808783	0.856966
	4525.09	143.654	2619.05	2475.39	0.793056	0.831628	0.00148779	0.840301		4000	0.87108	0.922974
	4890.57	155.256	5238.1	5082.84	0.857108	0.885613	0.000812506	0.90817		6000	0.894035	0.947296
	5705.89	181.139	5238.1	5056.96	1	0.885334	0.0131484	1.05957		8000	0.905972	0.959945
	5645.39	179.219	10476.2	10297	0.989396	0.91414	0.00566344	1.04834		10000	0.913288	0.967697
	4659.94	147.935	10476.2	10328.3	0.81669	0.914227	0.00951349	0.865344		12000	0.918232	0.972935
	Anti-Ty1 (Sigma, BB2) (7.5 ng Ab./IP)	(Against Ty1)
	Saturation curve:
	Lb_max	0.943775
	Kd (pM)	333.815
	Sum of Squared Residuals (SSR)	0.0351347
	Calculation of 95% Cofidence interval for Kd:
	Kd (pM)	Sum of Squared Residuals (SSR)
	130	0.1495
	150	0.1179
	175	0.0892
	200	0.0692
	225	0.0553
	275	0.04
	334	0.0351	0.1404
	400	0.0393
	500	0.0557
	600	0.0782
	650	0.0906
	700	0.1034
	750	0.1165
	850	0.143
	95% confidence interval for Kd	0.057829	210-510 pM

## Sheet: FLAG_M2_combined
	Lf	Yobs/Lb_max	Ycalc._combined	Squared residual		Lf	Lb_calc
Data set-1	23.5623	0.00747552	0.0302572	0.000519006		1	0.00132247
	23.8051	0.00682622	0.0305595	0.000563269		20	0.0258008
	95.7427	0.0259083	0.112514	0.00750054		50	0.0620979
	96.1957	0.0246971	0.112986	0.00779495		100	0.116932
	182.014	0.218111	0.194201	0.000571709		250	0.248693
	187.064	0.204606	0.19852	3.70405e-05		500	0.398294
	879.16	0.468378	0.537825	0.00482284		750	0.49819
	846.763	0.55501	0.528484	0.00070359		1000	0.569624
	2336.88	0.799289	0.755554	0.00191273		2000	0.725709
	2339.35	0.792691	0.755749	0.00136472		4000	0.840921
	4898.96	0.99639	0.866153	0.0169616		6000	0.887908
	4960.55	0.831686	0.867592	0.0012892		8000	0.913428
	10188.5	0.948269	0.930664	0.000309922		10000	0.929456
	10252.1	0.778132	0.931063	0.0233878		12000	0.940457
Data set-2	20.6863	0.00852587	0.0266625	0.000328938
	20.3607	0.00901533	0.0262539	0.000297168
	81.9229	0.0353395	0.0978633	0.00390922
	80.7591	0.037089	0.0966074	0.00354243
	195.35	0.102565	0.205505	0.0105967
	200.594	0.0946829	0.209863	0.0132664
	670.678	0.576707	0.47029	0.0113246
	669.469	0.578524	0.46984	0.0118123
	2148.98	0.731789	0.739762	6.35655e-05
	2158.33	0.717744	0.740595	0.000522191
	4658.9	0.920999	0.860235	0.00369227
	4657.26	0.923459	0.860193	0.0040026
	9956.45	0.88194	0.92917	0.00223074
	9968.61	0.863654	0.92925	0.00430288
	Anti-FLAG (Sigma, M2)	Against FLAG
	Lb_max_combined	0.999618
	Kd (pM)	754.873
	Sum of Sq.res.	0.137631
	Calculation of 95% Cofidence interval for Kd:
	Kd (pM)	SSR
	225	0.5613
	250	0.4926
	300	0.3868
	350	0.3112
	400	0.2564
	500	0.1877
	600	0.1532
	755	0.1376	0.5504
	900	0.1467
	1000	0.1607
	1200	0.2
	1500	0.273
	1700	0.3254
	1900	0.3785
	2100	0.4313
	2500	0.5338
	95% confidence interval for Kd	0.226703	440-1300 pM
		0

## Sheet: HA_4B2_combined
	Lf	Yobs/Lb_max	Ycalc._combined	Squared residual		Lf	Lb_calc
Data set-1	26.031	0.00405654	0.0039134	2.04877e-08		1	0.000150904
	26.0983	0.00293352	0.00392347	9.80013e-07		20	0.00300945
	104.347	0.0124944	0.0155046	9.06144e-06		50	0.00748981
	104.583	0.00855307	0.0155391	4.88049e-05		100	0.0148682
	260.564	0.036325	0.0378377	2.2884e-06		250	0.0363595
	260.456	0.038134	0.0378226	9.69503e-08		500	0.070167
	1041.71	0.154459	0.135857	0.000346045		750	0.101682
	1042.3	0.144626	0.135923	7.57378e-05		1000	0.131131
	2610.36	0.284461	0.282605	3.4427e-06		2000	0.231851
	2610.7	0.278802	0.282632	1.46683e-05		4000	0.376408
	5228.97	0.431034	0.441038	0.000100081		6000	0.475161
	5229.28	0.425872	0.441053	0.000230458		8000	0.546904
	10472.2	0.624215	0.612386	0.000139934		10000	0.601383
	10473.1	0.608853	0.612406	1.26291e-05		12000	0.644162
Data set-2	25.1938	0.00264604	0.00378801	1.3041e-06
	25.1938	0.00264604	0.00378801	1.3041e-06
	101.074	0.00985051	0.0150256	2.67815e-05
	100.975	0.0100942	0.015011	2.41755e-05
	251.398	0.027781	0.0365554	7.69903e-05
	251.365	0.0278636	0.0365507	7.54665e-05
	1002.51	0.11868	0.131416	0.000162225
	1000.29	0.124105	0.131164	4.98285e-05
	2515.63	0.273768	0.275173	1.97251e-06
	2518.76	0.266122	0.27542	8.64642e-05
	5063.72	0.468045	0.433138	0.00121843
	5075.24	0.439819	0.433696	3.74875e-05
	10268.3	0.59107	0.60771	0.000276869
	10260.4	0.610449	0.607526	8.54225e-06
	Anti-HA (Wako, 4B2)	Against HA
	Lb_max_combined	0.999739
	Kd (pM)	6624
	Sum of Sq.res.	0.00303209
	Calculation of 95% Cofidence interval for Kd:
	Kd (pM)	SSR
	4250	0.0134
	4500	0.0108
	4750	0.0087
	5000	0.0071
	5500	0.0048
	6000	0.0035
	6624	0.003	0.012
	7500	0.0037
	8000	0.0046
	9000	0.0071
	10000	0.0101
	11000	0.0134
	95% confidence interval for Kd	0.00494265	5500-8000 pM
		0

## Sheet: PA_NZ-1_combined
	Lf	Yobs/Lb_max	Ycalc._combined	Squared residual		Lf	Lb_calc
Data set-1	23.8606	0.00934552	0.0352541	0.000671254		1	0.00152932
	23.9733	0.00885893	0.0354147	0.000705208		20	0.0297201
	90.8968	0.0570072	0.122163	0.00424528		50	0.0711199
	92.4462	0.0503181	0.123986	0.00542701		100	0.132768
	230.841	0.126982	0.261003	0.0179617		250	0.276654
	232.318	0.120604	0.262234	0.0200588		500	0.433115
	883.63	0.679468	0.574068	0.0111091		750	0.533732
	875.599	0.714141	0.571843	0.0202487		1000	0.603875
	2388.85	0.922506	0.783458	0.0193342		2000	0.752146
	2388.4	0.924432	0.783427	0.0198826		4000	0.857406
	4999.49	0.887466	0.882085	2.89517e-05		6000	0.89936
	5006.24	0.858347	0.882222	0.000570002		8000	0.921916
	10216.5	0.835933	0.937214	0.0102578		10000	0.936
	10214.3	0.845449	0.937201	0.00841852		12000	0.945631
Data set-2	22.6523	0.0225883	0.0335289	0.000119696
	23.1675	0.0191383	0.0342652	0.000228824
	88.5406	0.104207	0.119376	0.000230075
	91.1469	0.0867533	0.122458	0.00127482
	222.989	0.249555	0.25439	2.3384e-05
	225.603	0.232046	0.256605	0.000603131
	950.313	0.607394	0.591678	0.000246986
	960.184	0.541289	0.594161	0.00279549
	2483.51	0.797025	0.789905	5.06885e-05
	2489.53	0.756717	0.790302	0.00112793
	5063.87	0.945482	0.883379	0.00385679
	5078.14	0.849901	0.883661	0.00113976
	10265	0.971767	0.937479	0.00117569
	10281.6	0.860219	0.93757	0.00598308
	Anti-PA (Wako, NZ-1)	Against PA
	Lb_max_combined	0.996922
	Kd (pM)	650.874
	Sum of Sq.res.	0.157775
	Calculation of 95% Cofidence interval for Kd:
	Kd (pM)	SSR
	200	0.5883
	250	0.4456
	300	0.3484
	350	0.2809
	400	0.234
	500	0.1803
	651	0.1578	0.6312
	750	0.1643
	900	0.1918
	1000	0.2173
	1200	0.278
	1500	0.3797
	1700	0.4491
	1900	0.5178
	2100	0.5849
	95% confidence interval for Kd	0.259983	380-1125 pM
		0

## Sheet: Ty1_BB2_combined
	Lf	Yobs/Lb_max	Ycalc._combined	Squared residual		Lf	Lb_calc
Data set-1	16.6118	0.0560304	0.0408642	0.000230012		1	0.0025583
	16.8989	0.0543512	0.0415411	0.0001641		20	0.048792
	73.3955	0.183478	0.158402	0.000628808		50	0.113654
	71.143	0.196653	0.154291	0.00179455		100	0.20409
	195.534	0.388238	0.333899	0.00295274		250	0.390548
	201.681	0.352281	0.340815	0.000131458		500	0.561566
	916.315	0.768059	0.701038	0.00449193		750	0.657544
	927.474	0.702787	0.703562	6.02049e-07		1000	0.718985
	2474.48	0.845622	0.863164	0.00030773		2000	0.836185
	2475.39	0.840301	0.863208	0.000524695		4000	0.910384
	5082.84	0.90817	0.927926	0.00039031		6000	0.938133
	5056.96	1.05957	0.927588	0.0174203		8000	0.952652
	10297	1.04834	0.962621	0.0073474		10000	0.961581
	10328.3	0.865344	0.962728	0.00948368		12000	0.967627
Data set-2	18.9627	0.0472262	0.0463788	7.18174e-07
	18.1397	0.0526034	0.0444555	6.63877e-05
	81.3425	0.153021	0.17259	0.000382944
	77.8108	0.176097	0.166344	9.51251e-05
	217.955	0.287163	0.35845	0.00508189
	211.685	0.328134	0.351768	0.000558574
	945.54	0.666979	0.707561	0.00164686
	934.507	0.739068	0.705132	0.00115162
	2507.35	0.729838	0.864706	0.0181894
	2481.37	0.899556	0.863491	0.0013007
	5116.79	0.79258	0.928365	0.0184374
	5097.83	0.91648	0.92812	0.000135488
	10318.3	1.03161	0.962694	0.00474924
	10319.6	1.02286	0.962699	0.00361927
	Anti-Ty1 (Sigma, BB2)	Against Ty1
	Lb_max_combined	0.999035
	Kd (pM)	389.508
	Sum of Sq.res.	0.101284
	Calculation of 95% Cofidence interval for Kd:
	Kd (pM)	SSR
	130	0.4332
	150	0.354
	175	0.2798
	200	0.2255
	250	0.1562
	300	0.1203
	389.51	0.1013	0.4052
	500	0.1184
	600	0.1521
	700	0.1943
	850	0.2649
	1000	0.3387
	1200	0.4369
	95% confidence interval for Kd	0.166897	225-650 pM
		0

## Sheet: FLAG_IE6_X-linkd beads
	HiBiT standard:
	pg	Standard series-1	Standard series-2	Average
	50	3823	3732	3777.5
	10	970	1099	1034.5
	2	197	246	221.5
	0.4	50	50	50
	Calculation of bound antigen:
	Input-GST-FLAG-HiBiT (ng)	Luminescence	Amount of antigen (pg)	Bound antigen (Lb exp.) (pg)
	0.825	82	0.699517	69.9517
	0.825	92	0.791502	79.1502
	3.3	280	2.54109	254.109
	3.3	285	2.58816	258.816
	8.25	604	5.65292	565.292
	8.25	667	6.27325	627.325
	33	1281	12.6175	1261.75
	33	1280	12.6067	1260.67
	82.5	2288	24.5732	2457.32
	82.5	2148	22.7614	2276.14
	165	3094	36.4471	3644.71
	165	2815	32.0032	3200.32
	330	3711	48.4233	4842.33
	330	3259	39.303	3930.3
	Kd determination:											
					yobs	ycalc	Squared residual	Normalized Lb
	Bound antigen (Lb exp.) (pg)	Bound antigen (Lb exp.) (pM)	Total antigen binding sites (pM)	Free antigen (Lf) (pM)	Lb exp./Lb_exp._max	Lb_max*Lf/(Kd+Lf)	(ycalc - yobs )^2	yobs /Lb_max		(Lf) (pM)	Lb_calc.	Lb_calc./Lb_max
	69.9517	2.23488	26.3578	24.1229	0.0144459	0.00797435	4.18807e-05	0.0118937		1	0.000332665	0.000273892
	79.1502	2.52876	26.3578	23.8291	0.0163455	0.00787783	7.17012e-05	0.0134577		20	0.00661885	0.00544948
	254.109	8.1185	105.431	97.3128	0.0524766	0.0315405	0.000438321	0.0432055		50	0.016413	0.0135132
	258.816	8.26889	105.431	97.1624	0.0534487	0.031493	0.000482051	0.0440058		100	0.0323882	0.0266661
	565.292	18.0604	263.578	245.518	0.11674	0.0765485	0.00161532	0.096115		250	0.0778564	0.0641014
	627.325	20.0423	263.578	243.536	0.12955	0.0759692	0.00287092	0.106662		500	0.146333	0.12048
	1261.75	40.3114	1054.31	1014	0.260566	0.264059	1.2197e-05	0.214531		750	0.207028	0.170452
	1260.67	40.2768	1054.31	1014.04	0.260343	0.264066	1.38598e-05	0.214347		1000	0.261196	0.21505
	2457.32	78.5087	2635.78	2557.27	0.507467	0.500378	5.02535e-05	0.417812		2000	0.429935	0.353978
	2276.14	72.72	2635.78	2563.06	0.47005	0.501043	0.000960604	0.387005		4000	0.63507	0.522871
	3644.71	116.444	5271.57	5155.12	0.752677	0.711094	0.00172915	0.6197		6000	0.755175	0.621757
	3200.32	102.247	5271.57	5169.32	0.660906	0.711904	0.00260085	0.544142		8000	0.834043	0.686691
	4842.33	154.707	10543.1	10388.4	1	0.898786	0.0102444	0.823328		10000	0.889799	0.732597
	3930.3	125.569	10543.1	10417.6	0.811655	0.89944	0.00770618	0.668258		12000	0.931305	0.76677
	Anti-FLAG Dynabeads (Wako, IE6) (150 ng Ab./IP)	(Against FLAG)
	Saturation curve:
	Lb_max	1.21458
	Kd (pM)	3650.07
	Sum of Squared Residuals (SSR)	0.0288377
	Calculation of 95% Cofidence interval for Kd:
	Kd (pM)	Sum of Squared Residuals (SSR)
	1200	0.1149
	1500	0.0845
	2000	0.0545
	2500	0.039
	3000	0.0315
	3650	0.0288	0.1152
	4500	0.0318
	5000	0.0354
	6000	0.0447
	7000	0.0552
	8000	0.066
	9000	0.0765
	10000	0.0865
	12000	0.1049
	95% confidence interval for Kd	0.0474494	2250-6200 pM

## Sheet: PA_NZ-1_X-linkd beads
	HiBiT standard:
	pg	Standard series-1	Standard series-2	Average
	200	8004	8052	8028
	50	1996	2016	2006
	10	508	469	488.5
	2	129	116	122.5
	0.4	34	31	32.5
	Calculation of bound antigen:
	Input-GST-PA-HiBiT (ng)	Luminescence	Amount of antigen (pg)	Bound antigen (Lb exp.) (pg)
	0.825	129	2.34394	234.394
	0.825	118	2.1186	211.86
	3.3	455	9.2191	921.91
	3.3	468	9.50167	950.167
	8.25	1013	24.5446	2454.46
	8.25	1009	24.443	2444.3
	33	2662	66.2726	6627.26
	33	3016	75.1906	7519.06
	82.5	5782	144.395	14439.5
	82.5	3668	91.5792	9157.92
	165	4479	111.899	11189.9
	165	5044	126.012	12601.2
	330	6681	166.709	16670.9
	330	5520	137.876	13787.6
	Kd determination:
					yobs	ycalc	Squared residual	Normalized Lb
	Bound antigen (Lb exp.) (pg)	Bound antigen (Lb exp.) (pM)	Total antigen binding sites (pM)	Free antigen (Lf) (pM)	Lb exp./Lb_exp._max	Lb_max*Lf/(Kd+Lf)	(ycalc - yobs )^2	yobs /Lb_max		(Lf) (pM)	Lb_calc.	Lb_calc./Lb_max
	234.394	7.39415	26.0252	18.6311	0.0140601	0.0175793	1.23847e-05	0.0146951		1	0.000960243	0.00100361
	211.86	6.68328	26.0252	19.342	0.0127084	0.0182373	3.05684e-05	0.0132823		20	0.0188455	0.0196966
	921.91	29.0823	104.101	75.0186	0.0553006	0.0670548	0.000138161	0.057798		50	0.0457617	0.0478283
	950.167	29.9737	104.101	74.1272	0.0569956	0.0663133	8.68198e-05	0.0595696		100	0.0873458	0.0912904
	2454.46	77.4278	260.252	182.825	0.14723	0.148464	1.52206e-06	0.153879		250	0.192064	0.200738
	2444.3	77.1073	260.252	183.145	0.146621	0.148684	4.25578e-06	0.153242		500	0.31991	0.334358
	6627.26	209.062	1041.01	831.948	0.397535	0.435603	0.00144915	0.415488		750	0.411133	0.4297
	7519.06	237.194	1041.01	803.815	0.451029	0.427453	0.000555822	0.471398		1000	0.479497	0.501151
	14439.5	455.505	2602.52	2147.02	0.866151	0.653714	0.0451292	0.905267		2000	0.638839	0.667689
	9157.92	288.893	2602.52	2313.63	0.549336	0.668974	0.0143133	0.574145		4000	0.766137	0.800736
	11189.9	352.993	5205.05	4852.05	0.671223	0.793917	0.0150539	0.701536		6000	0.820645	0.857706
	12601.2	397.515	5205.05	4807.53	0.755882	0.792668	0.00135317	0.790019		8000	0.850915	0.889343
	16670.9	525.895	10410.1	9884.2	1	0.869251	0.0170952	1.04516		10000	0.870173	0.909471
	13787.6	434.939	10410.1	9975.16	0.827044	0.869977	0.00184321	0.864394		12000	0.883504	0.923403
	Anti-PA Dynabeads (Wako, NZ-1) (30 ng Ab./IP)	(Against PA)
	Saturation curve:
	Lb_max	0.956791
	Kd (pM)	995.405
	Sum of Squared Residuals (SSR)	0.0970668
	Calculation of 95% Cofidence interval for Kd:
	Kd (pM)	Sum of Squared Residuals (SSR)
	200	0.3323
	300	0.2312
	400	0.1755
	500	0.1423
	600	0.1217
	750	0.1048
	995.41	0.0971	0.3884
	1200	0.1005
	1500	0.1134
	2000	0.1437
	3000	0.2097
	4000	0.2699
	5000	0.3218
	95% confidence interval for Kd	0.159977	450-2250 pM

[truncated: 2 more sheets: HA_3F10_RIPA, Sheet1]
