# Supplementary material for: HiBiT-qIP, HiBiT-based quantitative immunoprecipitation, facilitates the determination of antibody affinity under immunoprecipitation conditions
Source: Sci Rep. 2019 May 3;9:6895. doi: 10.1038/s41598-019-43319-y (PMC6499798; doi:10.1038/s41598-019-43319-y)
Supplement: Supplementary file 4 — Supplementary Table 4 [file 41598_2019_43319_MOESM4_ESM.xlsx]

## Sheet: FLAG3_M2
	HiBiT standard:
	pg	Standard series-1	Standard series-2	Average
	200	10500	10600	10550
	100	5262	5188	5225
	50	2879	2885	2882
	10	642	653	647.5
	0.4	144	141	142.5
	Calculation of bound antigen:
	Input-GST-FLAGx3-HiBiT (ng)	Luminescence	Amount of antigen (pg)	Bound antigen (Lb exp.) (pg)
	0.825	349	3.75026	375.026
	0.825	343	3.63387	363.387
	3.3	1080	17.9361	1793.61
	3.3	939	15.1989	1519.89
	8.25	2240	40.4728	4047.28
	8.25	2825	51.8503	5185.03
	33	6463	122.786	12278.6
	33	6930	131.915	13191.5
	82.5	6538	124.252	12425.2
	82.5	7164	136.491	13649.1
	165	7697	146.919	14691.9
	165	8018	153.203	15320.3
	330	6991	133.108	13310.8
	330	6743	128.259	12825.9
	Kd determination:
					yobs	ycalc	Squared residual	Normalized Lb
	Bound antigen (Lb exp.) (pg)	Bound antigen (Lb exp.) (pM)	Total antigen (pM)	Free antigen (Lf) (pM)	Lb exp./Lb_exp._max	Lb_max*Lf/(Kd+Lf)	(ycalc - yobs )^2	yobs /Lb_max		(Lf) (pM)	Lb_calc.	Lb_calc./Lb_max
	375.026	11.2621	24.7748	13.5127	0.024479	0.0582259	0.00113885	0.0253737		1	0.00456404	0.00473084
	363.387	10.9125	24.7748	13.8623	0.0237193	0.0596389	0.00129022	0.0245861		20	0.0837526	0.0868135
	1793.61	53.8621	99.0991	45.237	0.117074	0.170733	0.00287926	0.121353		50	0.185257	0.192028
	1519.89	45.6422	99.0991	53.4569	0.0992074	0.19547	0.00926657	0.102833		100	0.310827	0.322187
	4047.28	121.54	247.748	126.208	0.264178	0.361743	0.00951903	0.273832		250	0.523885	0.543031
	5185.03	155.707	247.748	92.0411	0.338442	0.293618	0.00200919	0.350811		500	0.679034	0.70385
	12278.6	368.728	990.991	622.263	0.801462	0.720986	0.00647638	0.830753		750	0.753407	0.780942
	13191.5	396.141	990.991	594.85	0.861048	0.712688	0.0220107	0.892516		1000	0.797058	0.826188
	12425.2	373.13	2477.48	2104.35	0.811029	0.87706	0.00435999	0.840669		2000	0.87292	0.904822
	13649.1	409.883	2477.48	2067.59	0.890917	0.875645	0.000233241	0.923477		4000	0.916537	0.950033
	14691.9	441.199	4954.95	4513.76	0.958985	0.92178	0.00138422	0.994032		6000	0.932061	0.966125
	15320.3	460.069	4954.95	4494.89	1	0.921607	0.00614543	1.03655		8000	0.940022	0.974376
	13310.8	399.723	9909.91	9510.19	0.868833	0.943863	0.00562939	0.900586		10000	0.944864	0.979396
	12825.9	385.162	9909.91	9524.75	0.837184	0.943894	0.011387	0.86778		12000	0.94812	0.98277
	Anti-FLAG (Sigma, M2) (15 ng Ab./IP)	(Against FLAGx3)
	Saturation curve:
	Lb_max	0.964742
	Kd (pM)	210.379
	Sum of Squared Residuals (SSR)	0.0837295
	Calculation of 95% Cofidence interval for Kd:
	Kd (pM)	Sum of Squared Residuals (SSR)
	60	0.367
	75	0.278
	100	0.186
	125	0.134
	150	0.105
	175	0.09
	210	0.084
	250	0.089
	300	0.106
	400	0.156
	500	0.213
	600	0.271
	650	0.299
	700	0.327
	95% confidence interval for Kd	0.138394	120-370 pM

## Sheet: FLAG3_IE6
	HiBiT standard:
	pg	Standard series-1	Standard series-2	Average
	100	9997	9888	9942.5
	50	5792	6092	5942
	10	1438	1472	1455
	2	321	319	320
	Calculation of bound antigen:
	Input-GST-FLAGx3-HiBiT (ng)	Luminescence	Amount of antigen (pg)	Bound antigen (Lb exp.) (pg)
	0.825	457	2.75827	275.827
	0.825	410	2.40849	240.849
	3.3	1326	9.35428	935.428
	3.3	1230	8.61317	861.317
	8.25	2456	18.3321	1833.21
	8.25	2281	16.9095	1690.95
	33	5633	46.7643	4676.43
	33	5803	48.4581	4845.81
	82.5	7073	61.8748	6187.48
	82.5	6829	59.1819	5918.19
	165	7621	68.1578	6815.78
	165	7440	66.0444	6604.44
	330	7412	65.721	6572.1
	330	7525	67.032	6703.2
	Kd determination:
					yobs	ycalc	Squared residual	Normalized Lb
	Bound antigen (Lb exp.) (pg)	Bound antigen (Lb exp.) (pM)	Total antigen (pM)	Free antigen (Lf) (pM)	Lb exp./Lb_exp._max	Lb_max*Lf/(Kd+Lf)	(ycalc - yobs )^2	yobs /Lb_max		(Lf) (pM)	Lb_calc.	Lb_calc./Lb_max
	275.827	8.2831	24.7748	16.4917	0.0404689	0.0339328	4.27207e-05	0.0380495		1	0.00212114	0.00199433
	240.849	7.2327	24.7748	17.5421	0.035337	0.0360209	4.67755e-07	0.0332243		20	0.0408741	0.0384304
	935.428	28.0909	99.0991	71.0082	0.137245	0.132166	2.57955e-05	0.129039		50	0.0966157	0.0908394
	861.317	25.8654	99.0991	73.2337	0.126371	0.135779	8.85114e-05	0.118816		100	0.17714	0.16655
	1833.21	55.0514	247.748	192.696	0.268966	0.295692	0.000714288	0.252885		250	0.35433	0.333146
	1690.95	50.7793	247.748	196.968	0.248093	0.300396	0.00273555	0.233261		500	0.53157	0.499789
	4676.43	140.433	990.991	850.558	0.686118	0.66962	0.000272194	0.645098		750	0.637937	0.599798
	4845.81	145.52	990.991	845.471	0.71097	0.668131	0.00183517	0.668464		1000	0.708859	0.666479
	6187.48	185.81	2477.48	2291.67	0.907817	0.872962	0.00121485	0.853542		2000	0.850727	0.799865
	5918.19	177.723	2477.48	2299.75	0.868307	0.873513	2.70975e-05	0.816395		4000	0.945323	0.888806
	6815.78	204.678	4954.95	4750.28	1	0.962222	0.0014272	0.940214		6000	0.98171	0.923017
	6604.44	198.332	4954.95	4756.62	0.968993	0.962344	4.42102e-05	0.911061		8000	1.00097	0.94113
	6572.1	197.36	9909.91	9712.55	0.964247	1.01147	0.00223029	0.906599		10000	1.0129	0.952343
	6703.2	201.297	9909.91	9708.61	0.983482	1.01145	0.000782365	0.924684		12000	1.02101	0.959968
	Anti-FLAG (Wako, IE6) (15 ng Ab./IP)	(Against FLAGx3)
	Saturation curve:
	Lb_max	1.06359
	Kd (pM)	500.422
	Sum of Squared Residuals (SSR)	0.0114407
	Calculation of 95% Cofidence interval for Kd:
	Kd (pM)	Sum of Squared Residuals (SSR)
	300	0.0538
	325	0.0417
	350	0.0322
	400	0.0196
	450	0.0132
	480	0.0117
	500	0.0114
	550	0.0128
	600	0.0168
	650	0.0226
	700	0.0298
	750	0.0382
	800	0.0474
	850	0.0573
	95% confidence interval for Kd	0.0187821	405-620 pM

## Sheet: FLAG3_FLA-1
	HiBiT standard:
	pg	Standard series-1	Standard series-2	Average
	200	10500	10600	10550
	100	5262	5188	5225
	50	2879	2885	2882
	10	642	653	647.5
	0.4	144	141	142.5
	Calculation of bound antigen:
	Input-GST-FLAGx3-HiBiT (ng)	Luminescence	Amount of antigen (pg)	Bound antigen (Lb exp.) (pg)
	0.825	262	2.06277	206.277
	0.825	252	1.8688	186.88
	3.3	683	10.2303	1023.03
	3.3	740	11.3365	1133.65
	8.25	1398	24.1111	2411.11
	8.25	1648	28.9674	2896.74
	33	3917	73.1099	7310.99
	33	3487	64.7351	6473.51
	82.5	3771	70.2659	7026.59
	82.5	3866	72.1164	7211.64
	165	4571	85.8558	8585.58
	165	4238	79.3646	7936.46
	330	4303	80.6315	8063.15
	330	4466	83.8088	8380.88
	Kd determination:
					yobs	ycalc	Squared residual	Normalized Lb
	Bound antigen (Lb exp.) (pg)	Bound antigen (Lb exp.) (pM)	Total antigen (pM)	Free antigen (Lf) (pM)	Lb exp./Lb_exp._max	Lb_max*Lf/(Kd+Lf)	(ycalc - yobs )^2	yobs /Lb_max		(Lf) (pM)	Lb_calc.	Lb_calc./Lb_max
	206.277	6.19451	24.7748	18.5803	0.024026	0.0534419	0.000865295	0.0237803		1	0.00302781	0.00299684
	186.88	5.61202	24.7748	19.1628	0.0217668	0.055026	0.00110618	0.0215441		20	0.0572939	0.0567079
	1023.03	30.7217	99.0991	68.3774	0.119157	0.172253	0.00281911	0.117938		50	0.132006	0.130656
	1133.65	34.0435	99.0991	65.0556	0.132041	0.165253	0.00110306	0.13069		100	0.233503	0.231115
	2411.11	72.4058	247.748	175.342	0.280833	0.34871	0.00460729	0.27796		250	0.433482	0.429048
	2896.74	86.9891	247.748	160.759	0.337396	0.329156	6.7891e-05	0.333945		500	0.606672	0.600467
	7310.99	219.549	990.991	771.442	0.851543	0.70591	0.0212091	0.842833		750	0.699881	0.692722
	6473.51	194.4	990.991	796.591	0.753998	0.712689	0.00170639	0.746286		1000	0.758119	0.750365
	7026.59	211.009	2477.48	2266.47	0.818417	0.881014	0.00391829	0.810047		2000	0.866241	0.857381
	7211.64	216.566	2477.48	2260.91	0.839971	0.880737	0.00166183	0.83138		4000	0.932755	0.923215
	8585.58	257.825	4954.95	4697.13	1	0.943508	0.00319138	0.989772		6000	0.957256	0.947465
	7936.46	238.332	4954.95	4716.62	0.924395	0.943766	0.000375233	0.91494		8000	0.969996	0.960075
	8063.15	242.137	9909.91	9667.77	0.93915	0.976723	0.00141172	0.929545		10000	0.977804	0.967803
	8380.88	251.678	9909.91	9658.23	0.976157	0.976691	2.84881e-07	0.966173		12000	0.983079	0.973024
	Anti-FLAG (MBL, FLA-1) (15 ng Ab./IP)	(Against FLAGx3)
	Saturation curve:
	Lb_max	1.01033
	Kd (pM)	332.685
	Sum of Squared Residuals (SSR)	0.044043
	Calculation of 95% Cofidence interval for Kd:
	Kd (pM)	Sum of Squared Residuals (SSR)
	140	0.1757
	150	0.1558
	175	0.1169
	200	0.0898
	250	0.0584
	333	0.044	0.176
	400	0.0499
	500	0.0724
	600	0.1027
	700	0.1365
	750	0.154
	800	0.1716
	95% confidence interval for Kd	0.0724922	220-500 pM

## Sheet: FLAGx3_L5
	HiBiT standard:
	pg	Standard series-1	Standard series-2	Average
	200	17560	17496	17528
	100	8661	8522	8591.5
	50	4812	4728	4770
	10	1169	1093	1131
	2	286	261	273.5
	Calculation of bound antigen:
	Input-GST-FLAG-HiBiT (ng)	Luminescence	Amount of antigen (pg)	Bound antigen (Lb exp.) (pg)
	0.825	589	4.08173	408.173
	0.825	490	2.91494	291.494
	3.3	1795	18.2766	1827.66
	3.3	1738	17.6065	1760.65
	8.25	4423	49.0896	4908.96
	8.25	3936	43.3918	4339.18
	33	6872	77.6586	7765.86
	33	8127	92.2453	9224.53
	82.5	8270	93.9051	9390.51
	82.5	7895	89.5515	8955.15
	165	8733	99.2758	9927.58
	165	8270	93.9051	9390.51
	330	8779	99.8092	9980.92
	330	8672	98.5685	9856.85
	Kd determination:
					yobs	ycalc	Squared residual	Normalized Lb
	Bound antigen (Lb exp.) (pg)	Bound antigen (Lb exp.) (pM)	Total antigen (pM)	Free antigen (Lf) (pM)	Lb exp./Lb_exp._max	Lb_max*Lf/(Kd+Lf)	(ycalc - yobs )^2	yobs /Lb_max		(Lf) (pM)	Lb_calc.	Lb_calc./Lb_max
	408.173	12.2574	24.7748	12.5173	0.0408953	0.0759851	0.00123129	0.0407154		1	0.00652454	0.00649583
	291.494	8.75357	24.7748	16.0212	0.0292051	0.0952382	0.00436037	0.0290766		20	0.116155	0.115644
	1827.66	54.8847	99.0991	44.2144	0.183115	0.225249	0.00177519	0.18231		50	0.247461	0.246372
	1760.65	52.8723	99.0991	46.2268	0.176401	0.233121	0.00321712	0.175625		100	0.397091	0.395343
	4908.96	147.416	247.748	100.332	0.491834	0.397886	0.00882634	0.48967		250	0.623175	0.620432
	4339.18	130.306	247.748	117.442	0.434748	0.436268	2.31111e-06	0.432834		500	0.769146	0.765761
	7765.86	233.209	990.991	757.782	0.778071	0.835741	0.00332585	0.774646		750	0.834287	0.830615
	9224.53	277.013	990.991	713.978	0.924216	0.827218	0.00940875	0.920149		1000	0.871178	0.867344
	9390.51	281.997	2477.48	2195.48	0.940846	0.939006	3.38642e-06	0.936706		2000	0.933066	0.92896
	8955.15	268.923	2477.48	2208.55	0.897227	0.939368	0.00177585	0.893279		4000	0.967429	0.963172
	9927.58	298.126	4954.95	4656.83	0.994656	0.972481	0.000491756	0.990279		6000	0.979453	0.975143
	9390.51	281.997	4954.95	4672.96	0.940846	0.972588	0.00100753	0.936706		8000	0.985578	0.981241
	9980.92	299.727	9909.91	9610.18	1	0.988685	0.00012802	0.995599		10000	0.98929	0.984936
	9856.85	296.002	9909.91	9613.91	0.98757	0.988691	1.25808e-06	0.983224		12000	0.99178	0.987415
	Anti-FLAG (BioLegend, L5) (7.5 ng Ab./IP)	(Against FLAGx3)
	Saturation curve:
	Lb_max	1.00442
	Kd (pM)	152.945
	Sum of Squared Residuals (SSR)	0.035555
	Calculation of 95% Cofidence interval for Kd:
	Kd (pM)	Sum of Squared Residuals (SSR)
	70	0.1541
	80	0.1169
	90	0.0898
	100	0.0702
	110	0.0562
	125	0.0432
	153	0.0356	0.1424
	175	0.0388
	200	0.0483
	225	0.0615
	250	0.0769
	275	0.0936
	300	0.111
	350	0.1469
	95% confidence interval for Kd	0.0586527	105-220 pM

## Sheet: HAx3_3F10
	HiBiT standard:
	pg	Standard series-1	Standard series-2	Average
	50	2156	2150	2153
	10	581	527	554
	2	132	126	129
	0.4	33	31	32
	Calculation of bound antigen:
	Input-GST-HAx3-HiBiT (ng)	Luminescence	Amount of antigen (pg)	Bound antigen (Lb exp.) (pg)
	0.825	216	3.63448	363.448
	0.825	228	3.85277	385.277
	3.3	526	9.44256	944.256
	3.3	590	10.6887	1068.87
	8.25	634	11.5557	1155.57
	8.25	788	14.6595	1465.95
	33	1014	19.4311	1943.11
	33	1019	19.5398	1953.98
	82.5	1057	20.3713	2037.13
	82.5	1013	19.4093	1940.93
	165	1074	20.7462	2074.62
	165	924	17.4978	1749.78
	330	983	18.76	1876
	330	857	16.0875	1608.75
	Kd determination:
					yobs	ycalc	Squared residual	Normalized Lb
	Bound antigen (Lb exp.) (pg)	Bound antigen (Lb exp.) (pM)	Total antigen (pM)	Free antigen (Lf) (pM)	Lb exp./Lb_exp._max	Lb_max*Lf/(Kd+Lf)	(ycalc - yobs )^2	yobs /Lb_max		(Lf) (pM)	Lb_calc.	Lb_calc./Lb_max
	363.448	10.8169	24.5536	13.7367	0.175188	0.158462	0.000279749	0.188433		1	0.013701	0.0147368
	385.277	11.4666	24.5536	13.087	0.18571	0.152195	0.00112327	0.19975		20	0.214078	0.230262
	944.256	28.1029	98.2143	70.1114	0.455147	0.4759	0.000430671	0.489557		50	0.397797	0.427872
	1068.87	31.8117	98.2143	66.4025	0.515215	0.463269	0.00269837	0.554166		100	0.557189	0.599314
	1155.57	34.392	245.536	211.144	0.557004	0.706122	0.0222364	0.599114		250	0.733541	0.788998
	1465.95	43.6295	245.536	201.906	0.706613	0.698437	6.68362e-05	0.760034		500	0.820058	0.882056
	1943.11	57.8306	982.143	924.312	0.936609	0.867	0.00484543	1.00742		750	0.853618	0.918153
	1953.98	58.1543	982.143	923.989	0.941852	0.86698	0.0056059	1.01306		1000	0.871449	0.937332
	2037.13	60.629	2455.36	2394.73	0.981932	0.904461	0.00600182	1.05617		2000	0.899638	0.967653
	1940.93	57.7659	2455.36	2397.59	0.935561	0.90449	0.000965432	1.00629		4000	0.914428	0.98356
	2074.62	61.7446	4910.71	4848.97	1	0.917068	0.0068778	1.0756		6000	0.919466	0.98898
	1749.78	52.0767	4910.71	4858.64	0.843421	0.917092	0.00542752	0.907185		8000	0.922007	0.991712
	1876	55.8332	9821.43	9765.6	0.904261	0.92339	0.000365946	0.972624		10000	0.923537	0.993359
	1608.75	47.8794	9821.43	9773.55	0.775443	0.923395	0.0218898	0.834068		12000	0.924561	0.994459
	Anti-HA (Roche, 3F10) (3 ng Ab./IP)	(Against HAx3)
	Saturation curve:
	Lb_max	0.929712
	Kd (pM)	66.8575
	Sum of Squared Residuals (SSR)	0.078815
	Calculation of 95% Cofidence interval for Kd:
	Kd (pM)	Sum of Squared Residuals (SSR)
	225	0.315
	200	0.2705
	150	0.181
	125	0.139
	100	0.1033
	80	0.0835
	67	0.079	0.316
	55	0.0841
	40	0.1136
	30	0.159
	25	0.196
	20	0.248
	15	0.3249
	95% confidence interval for Kd	0.129827	35-120 pM

## Sheet: HAx3_4B2
	HiBiT standard:
	pg	Standard series-1	Standard series-2	Average
	250	6193	6339	6266
	50	1802	1646	1724
	10	408	382	395
	2	89	85	87
	0.4	23	23	23
	Calculation of bound antigen:
	Input-GST-HAx3-HiBiT (ng)	Luminescence	Amount of antigen (pg)	Bound antigen (Lb exp.) (pg)
	0.825	68	1.37604	137.604
	0.825	61	1.18366	118.366
	3.3	202	5.07753	507.753
	3.3	226	5.74415	574.415
	8.25	441	11.7677	1176.77
	8.25	622	16.9127	1691.27
	33	1779	51.6084	5160.84
	33	1645	47.4136	4741.36
	82.5	2713	82.3982	8239.82
	82.5	2348	70.0202	7002.02
	165	3018	93.1283	9312.83
	165	3197	99.606	9960.6
	330	2673	81.0181	8101.81
	330	2860	87.5233	8752.33
	Kd determination:
					yobs	ycalc	Squared residual	Normalized Lb
	Bound antigen (Lb exp.) (pg)	Bound antigen (Lb exp.) (pM)	Total antigen (pM)	Free antigen (Lf) (pM)	Lb exp./Lb_exp._max	Lb_max*Lf/(Kd+Lf)	(ycalc - yobs )^2	yobs /Lb_max		(Lf) (pM)	Lb_calc.	Lb_calc./Lb_max
	137.604	4.09536	24.5536	20.4582	0.0138148	0.023396	9.17995e-05	0.0134033		1	0.00116884	0.00113402
	118.366	3.5228	24.5536	21.0308	0.0118834	0.0240355	0.000147674	0.0115294		20	0.0228837	0.022202
	507.753	15.1117	98.2143	83.1026	0.0509762	0.0888599	0.00143518	0.0494576		50	0.0553653	0.053716
	574.415	17.0957	98.2143	81.1186	0.0576687	0.0869174	0.000855484	0.0559508		100	0.105086	0.101955
	1176.77	35.0228	245.536	210.513	0.118142	0.198818	0.00650856	0.114623		250	0.227866	0.221078
	1691.27	50.3353	245.536	195.2	0.169796	0.186979	0.000295279	0.164738		500	0.373222	0.362103
	5160.84	153.596	982.143	828.546	0.518125	0.499592	0.000343487	0.502691		750	0.474012	0.459891
	4741.36	141.112	982.143	841.031	0.476011	0.503443	0.000752491	0.461831		1000	0.548008	0.531683
	8239.82	245.233	2455.36	2210.12	0.827242	0.736986	0.00814598	0.802598		2000	0.715563	0.694246
	7002.02	208.394	2455.36	2246.96	0.702972	0.740446	0.0014043	0.68203		4000	0.844698	0.819534
	9312.83	277.168	4910.71	4633.55	0.934967	0.866068	0.00474703	0.907114		6000	0.898763	0.871989
	9960.6	296.447	4910.71	4614.27	1	0.86549	0.0180928	0.97021		8000	0.928477	0.900818
	8101.81	241.125	9821.43	9580.3	0.813385	0.94392	0.0170393	0.789155		10000	0.947267	0.919048
	8752.33	260.486	9821.43	9560.94	0.878695	0.943759	0.00423333	0.852519		12000	0.960223	0.931618
	Anti-HA (Wako, 4B2) (15 ng Ab./IP)	(Against HAx3)
	Saturation curve:
	Lb_calc._max	1.0307
	Kd (pM)	880.822
	Sum of Squared Residuals (SSR)	0.0640927
	Calculation of 95% Cofidence interval for Kd:
	Kd (pM)	Sum of Squared Residuals (SSR)
	250	0.2778
	300	0.2226
	400	0.1509
	500	0.1094
	600	0.0851
	750	0.0678
	881	0.0641	0.2564
	1000	0.0664
	1250	0.082
	1500	0.1055
	2000	0.1617
	2250	0.1911
	2750	0.249
	3000	0.2769
	95% confidence interval for Kd	0.105608	500-1500 pM

## Sheet: V5x2_V5-10
	HiBiT standard:
	pg	Standard series-1	Standard series-2	Average
	100	5119	5209	5164
	50	2890	2883	2886.5
	10	714	670	692
	2	96	92	94
	0.4	33	27	30
	Calculation of bound antigen:
	Input-GST-V5x2-HiBiT (ng)	Luminescence	Amount of antigen (pg)	Bound antigen (Lb exp.) (pg)
	0.825	108	1.58798	158.798
	0.825	116	1.71314	171.314
	3.3	344	5.307	530.7
	3.3	347	5.35464	535.464
	8.25	637	10.004	1000.4
	8.25	674	10.6037	1060.37
	33	1748	28.7127	2871.27
	33	1772	29.1342	2913.42
	82.5	1869	30.8461	3084.61
	82.5	1992	33.0361	3303.61
	165	1922	31.7871	3178.71
	165	2096	34.9052	3490.52
	330	1897	31.3427	3134.27
	330	1795	29.5389	2953.89
	Kd determination:
					yobs	ycalc	Squared residual	Normalized Lb
	Bound antigen (Lb exp.) (pg)	Bound antigen (Lb exp.) (pM)	Total antigen (pM)	Free antigen (Lf) (pM)	Lb exp./Lb_exp._max	Lb_max*Lf/(Kd+Lf)	(ycalc - yobs )^2	yobs /Lb_max		(Lf) (pM)	Lb_calc.	Lb_calc./Lb_max
	158.798	4.72612	24.5536	19.8275	0.045494	0.0528624	5.42927e-05	0.045236		1	0.00280618	0.00279027
	171.314	5.09863	24.5536	19.4549	0.0490798	0.0519205	8.06967e-06	0.0488014		20	0.053298	0.0529957
	530.7	15.7947	98.2143	82.4196	0.152041	0.188468	0.00132694	0.151178		50	0.123433	0.122733
	535.464	15.9364	98.2143	82.2779	0.153405	0.188204	0.00121097	0.152535		100	0.219879	0.218632
	1000.4	29.7738	245.536	215.762	0.286605	0.378596	0.00846229	0.28498		250	0.413946	0.411598
	1060.37	31.5585	245.536	213.977	0.303785	0.376637	0.00530747	0.302062		500	0.586492	0.583166
	2871.27	85.4543	982.143	896.689	0.82259	0.719097	0.0107108	0.817925		750	0.681132	0.677269
	2913.42	86.7089	982.143	895.434	0.834667	0.71881	0.0134229	0.829933		1000	0.740911	0.736709
	3084.61	91.8038	2455.36	2363.55	0.883711	0.873607	0.000102086	0.878699		2000	0.853235	0.848396
	3303.61	98.3218	2455.36	2357.04	0.946454	0.87329	0.00535294	0.941086		4000	0.923217	0.917981
	3178.71	94.6044	4910.71	4816.11	0.91067	0.936229	0.000653283	0.905505		6000	0.949167	0.943784
	3490.52	103.884	4910.71	4806.83	1	0.936104	0.00408267	0.994329		8000	0.962697	0.957237
	3134.27	93.2819	9821.43	9728.15	0.897939	0.970066	0.0052023	0.892846		10000	0.971001	0.965494
	2953.89	87.9134	9821.43	9733.52	0.846262	0.970085	0.0153322	0.841462		12000	0.976618	0.971079
	Anti-V5 (Sigma, V5-10) (7.5 ng Ab./IP)	(Against V5x2)
	Saturation curve:
	Lb_max	1.0057
	Kd (pM)	357.389
	Sum of Squared Residuals (SSR)	0.0712292
	Calculation of 95% Cofidence interval for Kd:
	Kd (pM)	Sum of Squared Residuals (SSR)
	1000	0.2726
	900	0.2342
	800	0.1958
	700	0.1582
	600	0.1231
	450	0.0815
	357	0.0712	0.2848
	300	0.0771
	250	0.0956
	200	0.1347
	175	0.1662
	150	0.2095
	125	0.2694
	95% confidence interval for Kd	0.117305	220-580 pM

## Sheet: V5x3_V5-10
	HiBiT standard:
	pg	Standard series-1	Standard series-2	Average
	100	5375	5523	5449
	50	3134	3133	3133.5
	10	808	744	776
	2	180	160	170
	0.4	35	37	36
	Calculation of bound antigen:
	Input-GST-V5x3-HiBiT (ng)	Luminescence	Amount of antigen (pg)	Bound antigen (Lb exp.) (pg)
	0.825	194	2.23474	223.474
	0.825	205	2.39256	239.256
	3.3	579	7.83039	783.039
	3.3	521	6.97779	697.779
	8.25	897	12.5688	1256.88
	8.25	817	11.3664	1136.64
	33	1805	26.7532	2675.32
	33	1730	25.5413	2554.13
	82.5	1958	29.2498	2924.98
	82.5	1784	26.4131	2641.31
	165	1833	27.2076	2720.76
	165	1907	28.4138	2841.38
	330	2063	30.9827	3098.27
	330	1714	25.2838	2528.38
	Kd determination:
					yobs	ycalc	Squared residual	Normalized Lb
	Bound antigen (Lb exp.) (pg)	Bound antigen (Lb exp.) (pM)	Total antigen (pM)	Free antigen (Lf) (pM)	Lb exp./Lb_exp._max	Lb_max*Lf/(Kd+Lf)	(ycalc - yobs )^2	yobs /Lb_max		(Lf) (pM)	Lb_calc.	Lb_calc./Lb_max
	223.474	6.34869	23.4375	17.0888	0.0721286	0.0664183	3.26073e-05	0.0745798		1	0.00415532	0.00429654
	239.256	6.79705	23.4375	16.6404	0.0772225	0.0647924	0.000154509	0.0798469		20	0.0768342	0.0794453
	783.039	22.2454	93.75	71.5046	0.252734	0.228044	0.000609592	0.261323		50	0.171632	0.177465
	697.779	19.8233	93.75	73.9267	0.225216	0.233901	7.54291e-05	0.232869		100	0.291529	0.301436
	1256.88	35.7067	234.375	198.668	0.405671	0.446404	0.00165925	0.419457		250	0.50189	0.518946
	1136.64	32.2908	234.375	202.084	0.366862	0.450505	0.00699615	0.379329		500	0.66084	0.683298
	2675.32	76.0033	937.5	861.497	0.863487	0.76212	0.0102753	0.892832		750	0.738837	0.763945
	2554.13	72.5606	937.5	864.939	0.824374	0.762764	0.00379589	0.85239		1000	0.785173	0.811856
	2924.98	83.0959	2343.75	2260.65	0.944068	0.877208	0.00447021	0.976151		2000	0.866705	0.89616
	2641.31	75.0371	2343.75	2268.71	0.85251	0.877498	0.0006244	0.881482		4000	0.914169	0.945236
	2720.76	77.2943	4687.5	4610.21	0.878154	0.920844	0.00182244	0.907997		6000	0.931167	0.962812
	2841.38	80.7212	4687.5	4606.78	0.917088	0.920811	1.3866e-05	0.948254		8000	0.939906	0.971847
	3098.27	88.019	9375	9286.98	1	0.943587	0.00318243	1.03398		10000	0.945228	0.97735
	2528.38	71.8291	9375	9303.17	0.816063	0.943627	0.0162726	0.843796		12000	0.948809	0.981054
	Anti-V5 (Sigma, V5-10) (7.5 ng Ab./IP)	(Against V5x3)
	Saturation curve:
	Lb_max	0.967133
	Kd (pM)	231.746
	Sum of Squared Residuals (SSR)	0.0499847
	Calculation of 95% Cofidence interval for Kd:
	Kd (pM)	Sum of Squared Residuals (SSR)
	625	0.2151
	600	0.2021
	550	0.1759
	500	0.15
	400	0.1006
	300	0.0613
	231.75	0.05	0.2
	200	0.0536
	175	0.0632
	150	0.0813
	125	0.1121
	100	0.1623
	80	0.2245
	95% confidence interval for Kd	0.0823774	150-355 pM

## Sheet: V5x2_6F5
	HiBiT standard:
	pg	Standard series-1	Standard series-2	Average
	50	7382	7011	7196.5
	10	1856	1723	1789.5
	2	450	415	432.5
	0.4	108	99	103.5
	Calculation of bound antigen:
	Input-GST-V5x2-HiBiT (ng)	Luminescence	Amount of antigen (pg)	Bound antigen (Lb exp.) (pg)
	0.825	344	1.63091	163.091
	0.825	321	1.5031	150.31
	3.3	744	3.87707	387.707
	3.3	610	3.11961	311.961
	8.25	1406	7.69721	769.721
	8.25	1327	7.23425	723.425
	33	2496	14.3008	1430.08
	33	2305	13.1129	1311.29
	82.5	2793	16.1761	1617.61
	82.5	2641	15.212	1521.2
	165	3180	18.6743	1867.43
	165	2460	14.0758	1407.58
	330	3012	17.582	1758.2
	330	2403	13.7206	1372.06
	Kd determination:
					yobs	ycalc	Squared residual	Normalized Lb
	Bound antigen (Lb exp.) (pg)	Bound antigen (Lb exp.) (pM)	Total antigen (pM)	Free antigen (Lf) (pM)	Lb exp./Lb_exp._max	Lb_max*Lf/(Kd+Lf)	(ycalc - yobs )^2	yobs /Lb_max		(Lf) (pM)	Lb_calc.	Lb_calc./Lb_max
	163.091	4.8539	24.5536	19.6997	0.0873346	0.0608282	0.000702586	0.0958604		1	0.00329672	0.00361855
	150.31	4.47352	24.5536	20.08	0.0804906	0.0619229	0.000344757	0.0883483		20	0.0616928	0.0677154
	387.707	11.5389	98.2143	86.6754	0.207616	0.218122	0.000110378	0.227884		50	0.140011	0.153679
	311.961	9.28455	98.2143	88.9297	0.167054	0.22241	0.00306431	0.183362		100	0.24272	0.266415
	769.721	22.9084	245.536	222.627	0.412183	0.407298	2.38573e-05	0.452421		250	0.433546	0.47587
	723.425	21.5305	245.536	224.005	0.387391	0.408688	0.000453556	0.42521		500	0.587512	0.644867
	1430.08	42.5618	982.143	939.581	0.7658	0.704576	0.00374836	0.84056		750	0.666399	0.731455
	1311.29	39.0264	982.143	943.116	0.702188	0.705176	8.92344e-06	0.770738		1000	0.714358	0.784096
	1617.61	48.1433	2455.36	2407.21	0.866226	0.817543	0.00236997	0.950789		2000	0.800807	0.878984
	1521.2	45.2737	2455.36	2410.08	0.814595	0.817643	9.2923e-06	0.894118		4000	0.852383	0.935595
	1867.43	55.5782	4910.71	4855.14	1	0.862163	0.018999	1.09762		6000	0.871084	0.956121
	1407.58	41.8923	4910.71	4868.82	0.753754	0.862293	0.0117808	0.827337		8000	0.880745	0.966726
	1758.2	52.3273	9821.43	9769.1	0.941508	0.886084	0.00307182	1.03342		10000	0.886646	0.973203
	1372.06	40.8352	9821.43	9780.59	0.734734	0.886113	0.0229155	0.806461		12000	0.890623	0.977569
	Anti-V5 (Wako, 6F5) (15 ng Ab./IP)	(Against V5x2)
	Saturation curve:
	Lb_max	0.91106
	Kd (pM)	275.354
	Sum of Squared Residuals (SSR)	0.0676032
	Calculation of 95% Cofidence interval for Kd:
	Kd (pM)	Sum of Squared Residuals (SSR)
	925	0.2779
	800	0.2318
	700	0.1941
	600	0.1564
	500	0.1201
	350	0.0762
	275.35	0.0676	0.2704
	200	0.0827
	150	0.1211
	125	0.1564
	100	0.2098
	80	0.2724
	95% confidence interval for Kd	0.111374	160-470 pM
		0

## Sheet: V5x3_6F5
	HiBiT standard:
	pg	Standard series-1	Standard series-2	Average
	100	10518	10495	10506.5
	50	6041	6013	6027
	10	1544	1458	1501
	2	335	316	325.5
	0.4	78	64	71
	Calculation of bound antigen:
	Input-GST-V5x3-HiBiT (ng)	Luminescence	Amount of antigen (pg)	Bound antigen (Lb exp.) (pg)
	0.825	428	2.62503	262.503
	0.825	407	2.46792	246.792
	3.3	890	6.11074	611.074
	3.3	878	6.01948	601.948
	8.25	1241	8.79778	879.778
	8.25	1011	7.03318	703.318
	33	2360	17.6045	1760.45
	33	2209	16.3936	1639.36
	82.5	2594	19.4954	1949.54
	82.5	2817	21.3144	2131.44
	165	2841	21.5112	2151.12
	165	2746	20.7335	2073.35
	330	2566	19.2682	1926.82
	330	2981	22.663	2266.3
	Kd determination:
					yobs	ycalc	Squared residual	Normalized Lb
	Bound antigen (Lb exp.) (pg)	Bound antigen (Lb exp.) (pM)	Total antigen (pM)	Free antigen (Lf) (pM)	Lb exp./Lb_exp._max	Lb_max*Lf/(Kd+Lf)	(ycalc - yobs )^2	yobs /Lb_max		(Lf) (pM)	Lb_calc.	Lb_calc./Lb_max
	262.503	7.45746	23.4375	15.98	0.115829	0.0521313	0.00405738	0.11816		1	0.00343344	0.00350255
	246.792	7.01115	23.4375	16.4264	0.108897	0.0535078	0.00306793	0.111089		20	0.0643841	0.0656802
	611.074	17.3601	93.75	76.3899	0.269635	0.207491	0.00386193	0.275063		50	0.146525	0.149474
	601.948	17.1008	93.75	76.6492	0.265608	0.208046	0.00331346	0.270955		100	0.254942	0.260074
	879.778	24.9937	234.375	209.381	0.388201	0.41558	0.000749641	0.396015		250	0.458492	0.467722
	703.318	19.9806	234.375	214.394	0.310338	0.421254	0.0123025	0.316585		500	0.624767	0.637344
	1760.45	50.0127	937.5	887.487	0.776794	0.742304	0.00118955	0.79243		750	0.710678	0.724984
	1639.36	46.5728	937.5	890.927	0.723366	0.743	0.000385515	0.737927		1000	0.763148	0.778509
	1949.54	55.3848	2343.75	2288.37	0.860233	0.87187	0.000135434	0.877549		2000	0.858188	0.875463
	2131.44	60.5524	2343.75	2283.2	0.940496	0.871652	0.00473943	0.959428		4000	0.915174	0.933597
	2151.12	61.1114	4687.5	4626.39	0.949178	0.923477	0.000660548	0.968285		6000	0.93589	0.954729
	2073.35	58.9019	4687.5	4628.6	0.914861	0.923503	7.46794e-05	0.933277		8000	0.946603	0.965658
	1926.82	54.7393	9375	9320.26	0.850207	0.951231	0.0102058	0.867321		10000	0.95315	0.972336
	2266.3	64.3835	9375	9310.62	1	0.951201	0.0023813	1.02013		12000	0.957565	0.97684
	Anti-V5 (Wako, 6F5) (7.5 ng Ab./IP)	(Against V5x3)
	Saturation curve:
	Lb_max	0.980267
	Kd (pM)	284.506
	Sum of Squared Residuals (SSR)	0.0471251
	Calculation of 95% Cofidence interval for Kd:
	Kd (pM)	Sum of Squared Residuals (SSR)
	100	0.1926
	125	0.1396
	150	0.1042
	175	0.0805
	200	0.0648
	225	0.055
	284.51	0.0471	0.1884
	350	0.0534
	400	0.064
	500	0.0935
	550	0.1105
	600	0.1283
	750	0.1838
	95% confidence interval for Kd	0.0775996	180-445 pM

[truncated: 5 more sheets: PAx2_NZ-1, PAx3_NZ-1, Ty1x2_BB2, Ty1x3_BB2, Sheet1]
